# Supplementary material for: Combining untargeted and targeted metabolomic profiling reveals principal differences between osteopenia, Osteoporosis and healthy controls
Source: Aging Clin Exp Res. 2025 Jan 21;37(1):28. doi: 10.1007/s40520-024-02923-3 (PMC11746959; doi:10.1007/s40520-024-02923-3)
Supplement: Supplementary file 2 — Supplementary Material 2 [file 40520_2024_2923_MOESM2_ESM.xlsx]

## Sheet: Supplementary Table 1
											Supplementary Table 1: Detail information of all Metabolic features
ID	aov_pvalue	vip	regulated	MZ	RT	MS2Metabolite	MS2MetaboliteFormula	MS2MetaboliteAdductedIon	MS2MetaboliteScore	MS2superclass	MS2class	MS2hmdb	MS2kegg	MS2keggPathway	NumberMS1hmdb	MS1hmdbName	MS1hmdbID	NumberMS1kegg	MS1keggName	MS1keggID	HC-1	HC-2	HC-3	HC-4	HC-5	HC-6	HC-7	HC-8	HC-9	HC-10	HC-11	HC-12	HC-13	HC-14	HC-15	HC-16	HC-17	HC-18	HC-19	HC-20	HC-21	HC-22	HC-23	ON-1	ON-2	ON-3	ON-4	ON-5	ON-6
neg-M103T144	0.0210823	1.55545	significant	103.054	2.3963	Styrene	C8H8	[M-H]-	86.1	Benzenoids	Benzene and substituted derivatives	HMDB0034240	C07083	(map00642)Ethylbenzene degradation;(map00643)Styrene degradation;(map01100)Metabolic pathways;(map01120)Microbial metabolism in diverse environments;(map01220)Degradation of aromatic compounds	7	Cinnamic acid;trans-Cinnamic acid;(E)-3-(2-Hydroxyphenyl)-2-propenal;Di-2-furanylmethane;1-Phenyl-1,2-propanedione;3,4-Dihydro-2H-1-benzopyran-2-one;(E)-3-(4-Hydroxyphenyl)-2-propenal	HMDB0000567;HMDB0000930;HMDB0031725;HMDB0032947;HMDB0035243;HMDB0036626;HMDB0040986	7	trans-Cinnamate;Dihydrocoumarin;4-Hydroxycinnamyl_aldehyde;3-Hydroxy-1-indanone;3-Isochromanone;Cinnamic_acid;Pyruvophenone	C00423;C02274;C05608;C07720;C07728;C10438;C17268	2121.88	1484.78	1270.82	1740.28	1446.98	1641.66	1488.26	2036.31	1695.24	1558.23	1697.82	1936.46	1618.68	1717.07	1534.63	1536.58	2125.02	1827.69	1664.22	1291.09	1545.22	1522.27	1753.93	2329.31	1600.08	1655.41	2931.9	2407.42	1849.96
neg-M103T62	0.891202	0.512989	none	103.04	1.03312	3-Hydroxybutyric acid	C4H8O3	[M-H]-	93.3	Organic acids and derivatives	Hydroxy acids and derivatives	HMDB0000357	C01089	(map00072)Synthesis and degradation of ketone bodies;(map00650)Butanoate metabolism;(map01100)Metabolic pathways;(map04024)cAMP signaling pathway	10	2-Hydroxybutyric acid;(R)-3-Hydroxybutyric acid;(S)-3-Hydroxyisobutyric acid;(R)-3-Hydroxyisobutyric acid;3-Hydroxybutyric acid;(S)-3-Hydroxybutyric acid;4-Hydroxybutyric acid;Alpha-Hydroxyisobutyric acid;Ethoxyacetic acid;2-Methyl-3-hydroxypropanoate	HMDB0000008;HMDB0000011;HMDB0000023;HMDB0000336;HMDB0000357;HMDB0000442;HMDB0000710;HMDB0000729;HMDB0031212;HMDB0059748	9	4-Hydroxybutanoic_acid;(R)-3-Hydroxybutanoate;3-Hydroxy-2-methylpropanoate;4-Hydroxyacid;(S)-3-Hydroxybutanoate;2-Hydroxybutanoic_acid;(S)-3-Hydroxyisobutyrate;Methyl_methoxyacetate;2-Hydroxy-2-methylpropanoate	C00989;C01089;C01188;C01991;C03197;C05984;C06001;C14601;C21297	24922.5	26791.3	14830	52066.7	14225.5	49668.9	45881.5	15289.9	32452.3	54657.7	33559.9	43800.9	21042.6	66484.7	10919.7	27314.4	27957.2	25232.4	25280.1	32635.7	31547	24814.6	31208.7	28329.9	13256.3	30262	37945.6	37572.8	34926.9
neg-M1076T301	0.50409	1.00326	none	1075.7	5.02332	HemiBMP 58:12; HemiBMP(18:1/18:5/22:6)	C64H101O11P	[M-H]-	71.1	Lipids and lipid-like molecules	Glycerophospholipids	-	-	-	0	-	-	0	-	-	5265.37	4313.49	4334.31	4678.59	3992.04	6687.04	6402.91	6496.54	4844.88	5379.57	4792.51	5408.01	5337.04	3385.91	4577.13	4094.51	6019.1	3214.3	4143.75	5907.39	5827.31	4814.86	3793.23	6236.77	6569.36	5587	7624.79	6943.92	3916.72
neg-M107T167	0.181419	1.12278	none	107.05	2.78482	Benzyl alcohol	C7H8O	[M-H]-	93.1	Benzenoids	Benzene and substituted derivatives	HMDB0003119	C00556	(map00623)Toluene degradation;(map01120)Microbial metabolism in diverse environments;(map01220)Degradation of aromatic compounds	5	p-Cresol;m-Cresol;o-Cresol;Benzyl alcohol;Anisole	HMDB0001858;HMDB0002048;HMDB0002055;HMDB0003119;HMDB0033895	6	Benzyl_alcohol;Anisole;3-Cresol;4-Cresol;o-Cresol;Aromatic_primary_alcohol	C00556;C01403;C01467;C01468;C01542;C03485	4946.5	22454.7	3896.22	30191.3	3311.52	10364.3	6487.83	12673.7	3608	12759.6	606.919	898.876	6709.64	7811.83	1889.58	1662.53	842.246	990.032	2328.11	7891.79	20295.2	4795.79	403.395	10180.7	1879.61	3141.53	469.593	1226.5	5707.07
neg-M1098T271	0.880479	0.346096	none	1097.68	4.5089	HemiBMP 60:15; HemiBMP(20:5/20:5/20:5)	C66H99O11P	[M-H]-	76.4	Lipids and lipid-like molecules	Glycerophospholipids	-	-	-	0	-	-	0	-	-	70436.4	137668	225175	118158	207580	166884	131528	197945	99645.9	185306	81985.9	133351	112821	127258	160232	78611.7	100984	53612.8	127515	93237.4	162351	108881	99249.4	231522	126448	107422	108286	186218	68171.5
neg-M109T153	0.847762	0.173147	none	109.029	2.55767	Catechol	C6H6O2	[M-H]-	93.2	Benzenoids	Phenols	HMDB0000957	C00090	(map00361)Chlorocyclohexane and chlorobenzene degradation;(map00362)Benzoate degradation;(map00364)Fluorobenzoate degradation;(map00621)Dioxin degradation;(map00624)Polycyclic aromatic hydrocarbon degradation;(map00626)Naphthalene degradation;(map00627)Aminobenzoate degradation;(map01100)Metabolic pathways;(map01120)Microbial metabolism in diverse environments;(map01220)Degradation of aromatic co…	6	Pyrocatechol;Hydroquinone;(E,E)-2,4-Hexadienedial;1,3-Benzenediol;5-Methyl-2-furancarboxaldehyde;2-Acetylfuran	HMDB0000957;HMDB0002434;HMDB0031180;HMDB0032037;HMDB0033002;HMDB0033127	7	Catechol;Hydroquinone;Resorcinol;Benzenediol;5-Methyl-2-furaldehyde;Catechol;N-Methyl-N,4-dinitrosoaniline	C00090;C00530;C01751;C01785;C11115;C15571;C19452	5974.95	1858.19	2058.06	1601.25	2043.21	1928.7	1119.84	1518.71	1573.85	1292.09	1685.26	3603.69	1252.38	1211.25	1871.32	1155.24	557.82	1397.45	1926.66	4658.75	5023.21	953.271	7896.97	3608.54	6887.38	2147.75	189.981	409.842	1759.73
neg-M1100T287	0.16261	1.04699	none	1099.7	4.78435	HemiBMP 60:14; HemiBMP(16:4/22:5/22:5)	C66H101O11P	[M-H]-	71	Lipids and lipid-like molecules	Glycerophospholipids	-	-	-	1	Permetin A	HMDB0030527	0	-	-	14993.1	18326.7	13816.6	26909.6	13630.5	26863.1	24273	22057.7	21785.3	10982.7	13528.5	32049.8	21478.1	14744.6	11786	20155.4	26172.9	16711.7	17053.1	23555.3	12971	18705.1	17891	15974.9	21398.2	23593.5	39252.8	24177.7	16209.7
neg-M1124T271	0.0801929	1.33161	none	1123.69	4.51245	HemiBMP 62:16; HemiBMP(18:5/22:5/22:6)	C68H101O11P	[M-H]-	77.3	Lipids and lipid-like molecules	Glycerophospholipids	-	-	-	0	-	-	0	-	-	11091.7	16843.2	12032.4	17899.1	15202.2	23072.6	13394.2	15799.5	6760.33	7790.64	10070.1	17296.1	15806.5	13119	14110.9	14440	10995.5	9487.33	13958.8	11765.3	13587	11143.4	13229.4	21516.5	18067.8	16793.9	14875.5	15314.1	18334.6
neg-M112T53	0.448898	0.778669	none	112.051	0.879517	Creatinine	C4H7N3O	[M-H]-	71.2	Organic acids and derivatives	Carboxylic acids and derivatives	HMDB0000562	C00791	(map00330)Arginine and proline metabolism;(map01100)Metabolic pathways	1	Creatinine	HMDB0000562	2	Creatinine;3-(N-Nitrosomethylamino)propionitrile	C00791;C19280	5679.22	6906.02	5134.08	7140.99	5801.67	7988.02	6713.85	5329.84	7280.35	8277.02	7680.36	8348.26	6956.83	4660.33	5261.04	7199.9	3948.06	6235.83	8883.79	8106.7	7429.46	5113.29	5715.6	5558.41	7289.82	6619.11	6164.15	4727.58	6075.88
neg-M112T79	0.809574	0.378501	none	112.051	1.31894	Creatinine	C4H7N3O	[M-H]-	71.8	Organic acids and derivatives	Carboxylic acids and derivatives	HMDB0000562	C00791	(map00330)Arginine and proline metabolism;(map01100)Metabolic pathways	1	Creatinine	HMDB0000562	2	Creatinine;3-(N-Nitrosomethylamino)propionitrile	C00791;C19280	4805.13	3796.38	5194.42	4661.78	3774.52	6523.23	4609.44	4318.12	6558.33	5175.8	4225.82	7584.07	6758.16	3462.41	4695.6	5454.81	4071.22	5148.38	6841.93	5769.37	6364.8	4926.7	4955.08	4692.01	6907.8	5624.79	5301.34	4020.19	3880.19
neg-M113T50	0.00938366	1.81071	significant	113.024	0.8269	Furan	C4H4O	[M+FA-H]-	86.1	Organoheterocyclic compounds	Heteroaromatic compounds	HMDB0013785	C00089	(map00052)Galactose metabolism;(map00500)Starch and sucrose metabolism;(map01100)Metabolic pathways;(map02010)ABC transporters;(map02060)Phosphotransferase system (PTS);(map04742)Taste transduction;(map04973)Carbohydrate digestion and absorption	2	Norfuraneol;cis-Acetylacrylate	HMDB0031859;HMDB0060461	3	2-Hydroxy-2,4-pentadienoate;cis-Acetylacrylate;Tulipalin_B	C00596;C07091;C21187	6141.59	6494.56	11441.2	12852.2	5787.57	9555.67	6513.47	5470.21	9413.11	4547.8	5204	4804.05	6185.04	19868.2	6053.88	6486.79	5209.7	5131.4	6917.99	7269.05	6118.1	5245.33	5288.69	5789.02	5325.86	5933.75	5100.88	6074.94	5695.76
neg-M114T52	0.900862	0.35162	none	114.055	0.8693	1-Amino-1-cyclobutanecarboxylic acid	C5H9NO2	[M-H]-	91.1	Unknown	-	NA	NA	-	8	L-Proline;D-Proline;Acetamidopropanal;4-Amino-2-methylenebutanoic acid;Pterolactam;2-Furanmethanol;5-Methyl-2(3H)-furanone;5-Hydroxy-4-pentenoic acid d-lactone	HMDB0000162;HMDB0003411;HMDB0012880;HMDB0030409;HMDB0034208;HMDB0013742;HMDB0029609;HMDB0040145	6	L-Proline;D-Proline;Proline;3-Acetamidopropanal;Furfuryl_alcohol;Tulipalin_A	C00148;C00763;C16435;C18170;C20441;C20578	11115.4	13713.7	15913.7	20395.2	12978	11316.7	13002.5	14226.2	23013.3	14451.4	14495.8	11699.7	13730.7	21734.2	12930.5	10848.7	8280.11	10045.8	13899.7	11862	16211.8	17196	15691.5	14902.5	10608	15563.7	12687.9	16862.5	13086.6
neg-M115T200	0.54599	0.553308	none	115.076	3.3381	Caproic acid	C6H12O2	[M-H]-	86.1	Lipids and lipid-like molecules	Fatty Acyls	HMDB0000535	C01585	-	21	Caproic acid;Isocaproic acid;Methyl (S)-2-Methylbutanoate;Methyl 3-methylbutanoate;Isopropyl propionate;Propyl propionate;Methyl pentanoate;2-Ethylbutanoic acid;2-Methylpropyl acetate;Ethyl 2-methylpropanoate;n-Butyl acetate;Diacetone alcohol;(卤)-2-Methylpentanoic acid;3-Methylpentanoic acid;Ethyl butyrate;3-Methylbutyl formate;2,2,4-Trimethyl-1,3-dioxolane;2,4,5-Trimethyl-1,3-dioxolane;Pentyl fo…	HMDB0000535;HMDB0000689;HMDB0029762;HMDB0030027;HMDB0030056;HMDB0030059;HMDB0031207;HMDB0031221;HMDB0031246;HMDB0031248;HMDB0031325;HMDB0031511;HMDB0031580;HMDB0033774;HMDB0033889;HMDB0034163;HMDB0037266;HMDB0040279;HMDB0040327;HMDB0031513;HMDB0034040	7	Hexanoic_acid;4-Hydroxyhexan-3-one;trans-1,2-Cyclohexanediol;Isoamyl_formate;Butyl_acetate;cis-1,2-Cyclohexanediol;Isocaproate	C01585;C02948;C03739;C12293;C12304;C12313;C21399	5833.5	5447.59	5388.3	8575.05	6900.1	9599.09	6740.68	6537.26	5760.8	4855.44	5085.66	5150.55	5399.25	4725.7	4306.64	8826.24	6193.25	4944.63	5002.18	5316.51	5056.13	5609.76	4401.2	9650.52	6715.84	5509.3	4779.17	5971.59	5834
neg-M116T150	0.0348385	1.48669	significant	116.05	2.4959	Indole	C8H7N	[M-H]-	86.1	Organoheterocyclic compounds	Indoles and derivatives	HMDB0000738	C00463	(map00380)Tryptophan metabolism;(map00400)Phenylalanine, tyrosine and tryptophan biosynthesis;(map00402)Benzoxazinoid biosynthesis;(map01100)Metabolic pathways;(map01110)Biosynthesis of secondary metabolites;(map04974)Protein digestion and absorption	2	Indole;Benzeneacetonitrile	HMDB0000738;HMDB0034171	2	Indole;Phenylacetonitrile	C00463;C16074	6411.69	7393.77	6941.61	7470.59	7712.75	7054.83	7212.1	10218.6	7719.72	6136.38	8923.89	9549.97	8966.38	7461.72	8165.51	6406.86	7328.91	5956.29	9727.38	5708.65	6478.44	8290.1	8388.3	10304.7	8216.24	9386.03	7710.74	7032.29	7665.22
neg-M116T53	0.650124	0.444328	none	116.071	0.887683	3-Aminopentanoic acid	C5H11NO2	[M-H]-	87.1	Unknown	-	NA	NA	-	23	Betaine;L-Valine;Vaporole;N-Methyl-a-aminoisobutyric acid;5-Aminopentanoic acid;Norvaline;Amyl Nitrite;Senecioic acid;Tiglic acid;2-Ethylacrylic acid;3-Methylbutyrolactone;Glutaral;Angelic acid;Dihydro-2-methyl-3(2H)-furanone;2,3-Pentanedione;4-Pentenoic acid;2,4-Pentanedione;Isopropenyl acetate;Methyl methacrylate;2-Pentenoic acid;Dihydro-5-methyl-2(3H)-furanone;Ethyl acrylate;Dihydro-3-methyl-2…	HMDB0000043;HMDB0000883;HMDB0001382;HMDB0002141;HMDB0003355;HMDB0013716;HMDB0015550;HMDB0000509;HMDB0001470;HMDB0001862;HMDB0002167;HMDB0029599;HMDB0029608;HMDB0031178;HMDB0031598;HMDB0031602;HMDB0031648;HMDB0032351;HMDB0032385;HMDB0032459;HMDB0033840;HMDB0033978;HMDB0035143	16	L-Valine;5-Aminopentanoate;Betaine;D-Norvaline;L-Norvaline;2-Amino-2-methylbutanoate;D-Valine;Amyl_nitrite;4-Methylaminobutyrate;Valine;5-Valerolactone;Tiglic_acid;Glutaral;Methyl_methacrylate;Pentane-2,4-dione;Ethyl_acrylate	C00183;C00431;C00719;C01799;C01826;C03571;C06417;C07457;C15987;C16436;C02240;C08279;C12518;C14527;C15499;C19238	41433.2	33306.1	29220.3	41110	32890.4	34901.8	41569.5	47609.2	45238	35745.9	41650.6	44674.1	46770.2	59718.7	31681.5	37258.1	25677.6	32615.2	51352.4	41994.3	41215	35266.8	40345.8	41131.9	35902.8	55070.9	46965.6	34278.8	41761.7
neg-M117T124	0.667882	0.799529	none	117.055	2.06813	2-Hydroxy-2-methylbutyric acid	C5H10O3	[M-H]-	91.4	Lipids and lipid-like molecules	Fatty Acyls	HMDB0001987	NA	-	16	Methyl 3-hydroxybutyrate;(S)-2-hydroxy-3-methylbutyric Acid;3-Hydroxy-2-methyl-[R-(R,S)]-butanoic acid;2-Methyl-3-hydroxybutyric acid;2-Ethylhydracrylic acid;2-Hydroxy-3-methylbutyric acid;3-Hydroxy-2-methyl-[S-(R,R)]-butanoic acid;3-Hydroxyvaleric acid;Erythronilic acid;3-Hydroxyisovaleric acid;2-Hydroxyvaleric acid;2-Hydroxy-2-methylbutyric acid;4-Hydroxyisovaleric acid;Ethyl lactate;Diethyl ca…	HMDB0041603;HMDB0062584;HMDB0000351;HMDB0000354;HMDB0000396;HMDB0000407;HMDB0000410;HMDB0000531;HMDB0000642;HMDB0000754;HMDB0001863;HMDB0001987;HMDB0002011;HMDB0040735;HMDB0059844;HMDB0061927	2	5-Hydroxypentanoate;3-Hydroxyisovalerate	C02804;C20827	1902.57	1633.9	3782.21	2264.77	4110.78	2284.59	1493.48	1265.54	2819.28	1545.55	1424.61	2463.45	1243.39	2488.89	758.779	1958.13	2496.14	936.63	1386.21	775.187	1263.28	1413.29	1935.65	1061.16	2246.41	2356.69	1580.84	975.384	992.511
neg-M117T80	0.375863	0.896829	none	117.055	1.33145	2-Hydroxy-2-methylbutyric acid	C5H10O3	[M-H]-	93.3	Lipids and lipid-like molecules	Fatty Acyls	HMDB0001987	NA	-	16	Methyl 3-hydroxybutyrate;(S)-2-hydroxy-3-methylbutyric Acid;3-Hydroxy-2-methyl-[R-(R,S)]-butanoic acid;2-Methyl-3-hydroxybutyric acid;2-Ethylhydracrylic acid;2-Hydroxy-3-methylbutyric acid;3-Hydroxy-2-methyl-[S-(R,R)]-butanoic acid;3-Hydroxyvaleric acid;Erythronilic acid;3-Hydroxyisovaleric acid;2-Hydroxyvaleric acid;2-Hydroxy-2-methylbutyric acid;4-Hydroxyisovaleric acid;Ethyl lactate;Diethyl ca…	HMDB0041603;HMDB0062584;HMDB0000351;HMDB0000354;HMDB0000396;HMDB0000407;HMDB0000410;HMDB0000531;HMDB0000642;HMDB0000754;HMDB0001863;HMDB0001987;HMDB0002011;HMDB0040735;HMDB0059844;HMDB0061927	2	5-Hydroxypentanoate;3-Hydroxyisovalerate	C02804;C20827	3674.23	4901.05	6925.76	6353.46	7620.46	6186.58	3901.94	3303.14	7064.67	4685.36	4466.74	6003.91	3841.29	6121.76	1920.52	4898.31	5873	3039.2	4618.54	4259.05	3511.42	4213.76	4567.4	3203.11	6057.92	6176.43	4638.49	2415.01	2660.13
neg-M119T172	0.488346	0.690074	none	119.049	2.86729	3-Methylbenzaldehyde	C8H8O	[M-H]-	86.1	Benzenoids	Benzene and substituted derivatives	HMDB0029637	C07209	(map00622)Xylene degradation;(map01100)Metabolic pathways;(map01120)Microbial metabolism in diverse environments;(map01220)Degradation of aromatic compounds	0	-	-	0	-	-	4230.39	788.349	1081.17	780.779	1427.11	951.481	1868.91	1876.93	886.244	1003.08	561.563	1117.94	740.379	836.123	874.867	877.33	1129.57	1300.74	578.239	1238.24	2525.42	733.603	948.589	1007.25	701.94	1573.31	411.817	1408.95	1343.06
neg-M119T50	0.00875602	1.91157	significant	119.034	0.827133	Acetic acid	C2H4O2	[M+Hac-H]-	86.1	Organic acids and derivatives	Carboxylic acids and derivatives	HMDB0000042	C00033	(map00010)Glycolysis / Gluconeogenesis;(map00430)Taurine and hypotaurine metabolism;(map00440)Phosphonate and phosphinate metabolism;(map00534)Glycosaminoglycan biosynthesis - heparan sulfate / heparin;(map00620)Pyruvate metabolism;(map00640)Propanoate metabolism;(map00660)C5-Branched dibasic acid metabolism;(map00680)Methane metabolism;(map00720)Carbon fixation pathways in prokaryotes;(map00908)…	0	-	-	0	-	-	7310.36	7292.72	11723.8	13136.7	7662	10921.2	9421.54	6251.02	11907.6	7268.82	7855.47	6782.07	6566.09	27533	7154.32	7648.89	7700.2	6884.51	8214.36	9657.76	7659.79	6459.39	8001.02	6700.88	5759.31	7922.8	7076.97	7631.79	7012.38
neg-M121T173	0.0776003	1.09465	none	121.028	2.88007	Benzoic acid	C7H6O2	[M-H]-	88.5	Benzenoids	Benzene and substituted derivatives	HMDB0001870	C00180	(map00360)Phenylalanine metabolism;(map00362)Benzoate degradation;(map00621)Dioxin degradation;(map00623)Toluene degradation;(map00627)Aminobenzoate degradation;(map01063)Biosynthesis of alkaloids derived from shikimate pathway;(map01100)Metabolic pathways;(map01110)Biosynthesis of secondary metabolites;(map01120)Microbial metabolism in diverse environments;(map01220)Degradation of aromatic compo…	5	Benzoic acid;4-Hydroxybenzaldehyde;3-(2-Furanyl)-2-propenal;2-Hydroxybenzaldehyde;4-Pyridoxic acid	HMDB0001870;HMDB0011718;HMDB0032918;HMDB0034170;HMDB0000017	11	Benzoate;Aromatic_acid;4-Hydroxybenzaldehyde;3-Hydroxybenzaldehyde;Salicylaldehyde;Tropolone;4-Pyridoxate;3-Carboxy-4-methoxy-N-methyl-2-pyridone;3-Hydroxy-4-hydroxymethyl-2-methylpyridine-5-carboxylate;5-Methoxy-3-hydroxyanthranilate;3,5-Dihydroxy-phenylglycine	C00180;C00539;C00633;C03067;C06202;C15474;C00847;C04447;C04773;C11466;C12026	7890.2	1308.83	8082.59	7470.44	15055.3	6845.12	9395.59	7273.02	7803.25	6449.58	6858.98	6702.02	6424.82	13888.7	14093.7	6749.2	6893.43	8996.13	15651.9	17627.7	7178.39	8530.87	14450.1	6430.97	14708.2	14008.5	7160.81	13989.2	7977.71
neg-M121T219	0.778199	0.333658	none	121.101	3.65774	Santene	C9H14	[M-H]-	86	Hydrocarbons	Polycyclic hydrocarbons	HMDB0038140	null	-	0	-	-	0	-	-	18531.3	9228.36	2742.87	3258.52	5373.46	1799.69	822.252	7907.53	6208.6	18381.7	5992.32	10225.9	4801.25	18878.5	5049.54	12388.8	5240.07	17239.9	3348.26	12280.8	35024.2	10930.6	13540.4	24829.1	7889.02	2403.29	2128.65	2168.8	10172.7
neg-M121T223	0.717459	0.391539	none	121.028	3.71612	2-Hydroxybenzaldehyde	C7H6O2	[M-H]-	80	Benzenoids	Benzene and substituted derivatives	HMDB0034170	C06202	(map00626)Naphthalene degradation;(map01061)Biosynthesis of phenylpropanoids;(map01100)Metabolic pathways;(map01120)Microbial metabolism in diverse environments;(map01220)Degradation of aromatic compounds	5	Benzoic acid;4-Hydroxybenzaldehyde;3-(2-Furanyl)-2-propenal;2-Hydroxybenzaldehyde;4-Pyridoxic acid	HMDB0001870;HMDB0011718;HMDB0032918;HMDB0034170;HMDB0000017	11	Benzoate;Aromatic_acid;4-Hydroxybenzaldehyde;3-Hydroxybenzaldehyde;Salicylaldehyde;Tropolone;4-Pyridoxate;3-Carboxy-4-methoxy-N-methyl-2-pyridone;3-Hydroxy-4-hydroxymethyl-2-methylpyridine-5-carboxylate;5-Methoxy-3-hydroxyanthranilate;3,5-Dihydroxy-phenylglycine	C00180;C00539;C00633;C03067;C06202;C15474;C00847;C04447;C04773;C11466;C12026	4291.96	8314.31	5411.45	4873.53	5467.27	4601.83	12095.6	4088.14	12661.6	10815.8	4996.76	5803.3	10366.3	6508.18	5424.65	11685.9	5455.4	5468.14	7232.72	18343.9	10754.4	6677.43	6623.58	9388.72	5531.83	6804.96	3418.61	4532.23	10820.1
neg-M123T202	0.805369	0.509953	none	123.044	3.35857	Orcinol	C7H8O2	[M-H]-	87.2	Unknown	-	NA	C00727	-	0	-	-	0	-	-	564.146	5438.19	1309.87	588.615	1293.58	333.149	546.097	722.956	1846.85	601.946	2762.56	3002.58	1594.58	6816	4780.3	4623.75	2355.81	727.232	835.433	649.319	1956.85	912.503	25611.6	1208.23	10550.4	6094.76	986.293	621.03	464.928
neg-M124T425	0.046075	1.18189	significant	124.006	7.07615	Taurine	C2H7NO3S	[M-H]-	79.5	Organic acids and derivatives	Organic sulfonic acids and derivatives	HMDB0000251	C00245	(map00120)Primary bile acid biosynthesis;(map00430)Taurine and hypotaurine metabolism;(map00920)Sulfur metabolism;(map01100)Metabolic pathways;(map02010)ABC transporters;(map04080)Neuroactive ligand-receptor interaction	5	Taurine;4-Oxo-4-(3-pyridyl)-butanamide;BOX B;BOX A;Phenacemide	HMDB0000251;HMDB0001267;HMDB0004145;HMDB0004146;HMDB0015253	2	Taurine;Phenacemide	C00245;C07428	136189	41941.8	51268.2	52427.3	47587.1	56323.3	56449	50699.1	71430.8	34907.4	58468.8	43727.5	44566.5	55394.3	80650.2	45820.8	118423	51232.7	156610	20899.9	66579.3	42607.1	55106.5	39233.4	45529.4	44003.4	56336.7	12061.1	6567.04
neg-M124T48	0.00229213	1.86853	significant	124.006	0.795725	Taurine	C2H7NO3S	[M-H]-	87.3	Organic acids and derivatives	Organic sulfonic acids and derivatives	HMDB0000251	C00245	(map00120)Primary bile acid biosynthesis;(map00430)Taurine and hypotaurine metabolism;(map00920)Sulfur metabolism;(map01100)Metabolic pathways;(map02010)ABC transporters;(map04080)Neuroactive ligand-receptor interaction	5	Taurine;4-Oxo-4-(3-pyridyl)-butanamide;BOX B;BOX A;Phenacemide	HMDB0000251;HMDB0001267;HMDB0004145;HMDB0004146;HMDB0015253	2	Taurine;Phenacemide	C00245;C07428	11917.6	11264.2	7702.18	7799	12585.9	9337.46	9456.12	12412.1	9443.1	20233.3	10047.7	9587.49	10365.4	9035.2	17210.7	9004.3	15302.9	11318.4	11674.9	11177.4	15761.2	14798.9	13367.9	10590.3	13232.7	9348.11	8147.74	18481.2	8141.66
neg-M124T528	0.296591	0.94023	none	124.006	8.80175	Taurine	C2H7NO3S	[M-H]-	88.8	Organic acids and derivatives	Organic sulfonic acids and derivatives	HMDB0000251	C00245	(map00120)Primary bile acid biosynthesis;(map00430)Taurine and hypotaurine metabolism;(map00920)Sulfur metabolism;(map01100)Metabolic pathways;(map02010)ABC transporters;(map04080)Neuroactive ligand-receptor interaction	5	Taurine;4-Oxo-4-(3-pyridyl)-butanamide;BOX B;BOX A;Phenacemide	HMDB0000251;HMDB0001267;HMDB0004145;HMDB0004146;HMDB0015253	2	Taurine;Phenacemide	C00245;C07428	10717.9	13904.1	15714.3	18854.1	17973.3	22032.2	22912.5	20867.9	18461.8	10241.3	43048.9	11168.3	10085.3	17134	21346.5	17542.3	19709.2	20261	12309.6	31317.5	10873.9	12388.2	9056.9	9829.76	17250.6	14451.5	20085.9	15275.9	19874.4
neg-M124T70	0.0813282	1.11825	none	124.014	1.16878	Taurine	C2H7NO3S	[M-H]-	79.4	Organic acids and derivatives	Organic sulfonic acids and derivatives	HMDB0000251	C00245	(map00120)Primary bile acid biosynthesis;(map00430)Taurine and hypotaurine metabolism;(map00920)Sulfur metabolism;(map01100)Metabolic pathways;(map02010)ABC transporters;(map04080)Neuroactive ligand-receptor interaction	0	-	-	0	-	-	1931.94	2205.04	2036.54	1772.49	1212.51	2776.72	3098.65	1108.21	1601.56	1859.61	1302.38	1734.69	2386.63	2070.54	1903.29	2684.58	2071.22	1839.65	1872.09	2048.8	1654.95	1435.28	2498.29	1347.44	2176.37	3040.44	1985.38	1786.14	1776.93
neg-M127T203	0.296569	0.927118	none	127.075	3.38425	Cyclohexyl formate	C7H12O2	[M-H]-	72.9	Organic acids and derivatives	Carboxylic acids and derivatives	HMDB0031351	null	-	22	1,3-Diacetylpropane;Isopentenyl acetate;1-Methoxy-3-methylene-2-pentanone;4-Methyl-5-hexanolide;Cyclohexanecarboxylic acid;Cyclohexyl formate;2,3-Heptanedione;3,4-Heptanedione;2-Heptenoic acid;Methyl 2E-hexenoate;Methyl (Z)-3-hexenoate;5-Methyl-2,3-hexanedione;Ethyl 4-pentenoate;Dihydro-5-propyl-2(3H)-furanone;3-Methyl-3-butenyl acetate;4-Pentenyl acetate;4-Heptenoic acid;2-Hexenyl formate;Ethyl …	HMDB0029165;HMDB0029314;HMDB0030330;HMDB0031174;HMDB0031342;HMDB0031351;HMDB0031476;HMDB0031477;HMDB0031484;HMDB0031500;HMDB0031504;HMDB0031593;HMDB0031603;HMDB0031681;HMDB0032391;HMDB0032460;HMDB0033793;HMDB0038271;HMDB0038962;HMDB0039819;HMDB0040214;HMDB0040591	7	Ethyl_tiglate;Cyclohexane-1-carboxylate;Butyl_acrylate;1-Oxa-2-oxo-3-methylcycloheptane;3-Isopropyl-3-butenoic_acid;alpha-EMGBL;beta-EMGBL	C08487;C09822;C10921;C10976;C11950;C13714;C13717	1033.59	1135.56	1958.15	1419.8	1148.98	821.433	1174.36	2733.78	1215.17	1186.34	1488.49	1028.59	950.112	1054.45	1579.89	1204.5	1497.17	994.023	1714.86	673.564	3746.88	1813.25	2932.79	1197.83	985.541	1070.5	978.69	1073.97	906.604
neg-M128T182	0.795868	0.398406	none	128.05	3.03103	Isoquinoline	C9H7N	[M-H]-	86.1	Organoheterocyclic compounds	Isoquinolines and derivatives	HMDB0034244	C06323	-	26	3-Methylene-indolenine;Quinoline;Isoquinoline;Undecanoic acid;4,6-Dimethylnonanoic acid;Hexyl 3-methylbutanoate;2-Hexyl-4,5-dimethyl-1,3-dioxolane;Octanal propyleneglycol acetal;3-Methylbutyl hexanoate;Methyl decanoate;Octyl propanoate;9-Methyldecanoic acid;Isobutyl enanthate;Heptyl butanoate;6,6-Dimethoxy-2,5,5-trimethyl-2-hexene;Pentyl hexanoate;xi-8-Methyldecanoic acid;7,7-Diethoxy-3-heptene;H…	HMDB0011664;HMDB0033731;HMDB0034244;HMDB0000947;HMDB0002373;HMDB0032044;HMDB0032325;HMDB0032448;HMDB0033618;HMDB0033848;HMDB0034134;HMDB0034456;HMDB0034458;HMDB0034460;HMDB0036034;HMDB0036229;HMDB0038237;HMDB0038267;HMDB0039215;HMDB0040171;HMDB0040193;HMDB0040266;HMDB0041559;HMDB0059831;HMDB0059860;HMDB0062119	3	Isoquinoline;Quinoline;Undecanoic_acid	C06323;C06413;C17715	975.266	423.86	954.42	617.14	377.151	404.209	363.846	436.045	1032.02	341.046	418.014	438.278	1281.17	2106.03	1255.68	702.115	197.942	213.529	614.667	389.749	370.674	332.86	737.859	1238.99	679.396	403.299	657.163	349.66	387.541
neg-M128T50	0.106071	1.24099	none	128.034	0.83305	dimethadione	C5H7NO3	[M-H]-	93.2	Organoheterocyclic compounds	Azolidines	HMDB0061093	null	-	12	(3R,5S)-1-pyrroline-3-hydroxy-5-carboxylic Acid;Pyroglutamic acid;Pyrrolidonecarboxylic acid;Pyrroline hydroxycarboxylic acid;N-Acryloylglycine;1-Pyrroline-4-hydroxy-2-carboxylate;5-Oxoprolinate;dimethadione;3-Furoic acid;2-Furoic acid;3-Hydroxy-2H-pyran-2-one;2,3-Dihydroxy-2,4-cyclopentadien-1-one	HMDB0062585;HMDB0000267;HMDB0000805;HMDB0001369;HMDB0001843;HMDB0002234;HMDB0060262;HMDB0061093;HMDB0000444;HMDB0000617;HMDB0032994;HMDB0039437	6	4-Oxoproline;Pidolic_acid;5-Oxo-D-proline;L-1-Pyrroline-3-hydroxy-5-carboxylate;1-Pyrroline-4-hydroxy-2-carboxylate;2-Furoate	C01877;C01879;C02237;C04281;C04282;C01546	16857.6	10704	13541.8	11599.5	11277.4	14901.5	15539.6	18124.6	15525.8	14260.6	13607.8	15272.7	14737.9	14292.9	14554.5	9961.76	25093.4	13752.7	14288.8	15552.8	15115.6	15612.8	13117.9	14285.2	15733.9	13265.8	30721.8	19353.1	15039.1
neg-M128T79	0.363834	0.896585	none	128.071	1.31788	L-Pipecolic acid	C6H11NO2	[M-H]-	80.2	Organic acids and derivatives	Carboxylic acids and derivatives	HMDB0000716	C00408	(map00310)Lysine degradation;(map00960)Tropane, piperidine and pyridine alkaloid biosynthesis;(map01060)Biosynthesis of plant secondary metabolites;(map01064)Biosynthesis of alkaloids derived from ornithine, lysine and nicotinic acid;(map01100)Metabolic pathways;(map01110)Biosynthesis of secondary metabolites	20	Pipecolic acid;L-Pipecolic acid;N4-Acetylaminobutanal;D-Pipecolic acid;Vigabatrin;L-trans-4-Methyl-2-pyrrolidinecarboxylic acid;2-Pyrrolidineacetic acid;3-Acetamidobutanal;(2E)-Decenoyl-ACP;N-Methyl proline;trans-1,2-Dihydrobenzene-1,2-diol;(2E,4E)-2,4-Hexadienoic acid;1,2-Cyclohexanedione;3-Methyl-1,2-cyclopentanedione;(E)-4-Oxo-2-hexen-1-al;2,5-Dimethyl-3(2H)-furanone;Syoyualdehyde;2-(Methoxyme…	HMDB0000070;HMDB0000716;HMDB0004226;HMDB0005960;HMDB0015212;HMDB0029435;HMDB0029444;HMDB0059649;HMDB0062225;HMDB0094696;HMDB0001164;HMDB0029581;HMDB0031344;HMDB0031543;HMDB0031759;HMDB0032233;HMDB0033569;HMDB0034247;HMDB0039778;HMDB0040260	11	L-Pipecolate;1-Aminocyclopentanecarboxylate;N4-Acetylaminobutanal;Vigabatrin;trans-3-Aminocyclopentane-1-carboxylic_acid;Cyclohexane-1,3-dione;cis-1,2-Dihydrobenzene-1,2-diol;trans-1,2-Dihydrobenzene-1,2-diol;Cyclohexane-1,2-dione;1,4-Cyclohexanedione;Parasorbic_acid	C00408;C03969;C05936;C07500;C13696;C01066;C04091;C04221;C06105;C08063;C08502	1557.58	848.846	899.788	1333.23	1995.24	2048.83	1516.16	570.09	710.043	1220.14	275.985	3448.01	1614.65	812.783	3149.23	2114.02	945.178	1414.04	1348.35	791.858	563.718	1121.24	1991.41	2350.11	2034.43	1839	1304.46	773.591	986.984
neg-M129T147	0.0878304	1.14503	none	129.055	2.4574	4-Methyl-2-oxovaleric acid	C6H10O3	[M-H]-	92.2	Organic acids and derivatives	Keto acids and derivatives	HMDB0000695	C00233	(map00280)Valine, leucine and isoleucine degradation;(map00290)Valine, leucine and isoleucine biosynthesis;(map00966)Glucosinolate biosynthesis;(map01100)Metabolic pathways;(map01110)Biosynthesis of secondary metabolites;(map01210)2-Oxocarboxylic acid metabolism;(map01230)Biosynthesis of amino acids	16	Methyl levulinate;2-Methyl-3-ketovaleric acid;3-Methyl-2-oxovaleric acid;Ketoleucine;2-Ketohexanoic acid;Mevalonolactone;3-Oxohexanoic acid;Adipate semialdehyde;5-Ethoxy-4,5-dihydro-2(3H)furanone;Ethyl acetoacetate;Ethyl 3-oxobutanoate;Sherry lactone;(4S,6S)-3,4,5,6-Tetrahydro-4-hydroxy-6-methyl-2H-pyran-2-one;Acetoin acetate;Pantolactone;4-Acetylbutyrate	HMDB0041602;HMDB0000408;HMDB0000491;HMDB0000695;HMDB0001864;HMDB0006024;HMDB0010717;HMDB0012882;HMDB0031214;HMDB0031216;HMDB0031218;HMDB0033286;HMDB0033302;HMDB0033698;HMDB0059876;HMDB0061881	14	4-Methyl-2-oxopentanoate;(S)-3-Methyl-2-oxopentanoic_acid;2-Oxohexanoic_acid;(R)-Pantolactone;3-Oxohexanoic_acid;5-Oxohexanoic_acid;6-Hydroxyhexan-6-olide;3-Methyl-2-oxopentanoate;beta-Ketoisocaproate;Ethyl_3-oxobutanoate;(3R)-3-Methyl-2-oxopentanoic_acid;Adipate_semialdehyde;1-Oxa-2-oxo-3-hydroxycycloheptane;2-Hydroxyethyl_methacrylate	C00233;C00671;C00902;C01012;C02122;C02129;C03241;C03465;C03467;C03500;C06008;C06102;C12314;C14530	56730.6	52158.8	35160.2	75245.4	40497.5	63492.2	53192.4	53947.5	78388.8	54763.4	62567.6	70794.5	65653.1	66997.2	32518	44449.2	40902.1	40743.6	66304.5	51116.7	53956.1	61300.1	69655.2	68182.1	61225.3	78918.6	43132.6	47572.5	47375.9
neg-M129T216	0.213794	0.918757	none	129.091	3.599	Cyclohexane	C6H12	[M+FA-H]-	86.1	Hydrocarbons	Saturated hydrocarbons	HMDB0029597	C11249	(map00930)Caprolactam degradation;(map01120)Microbial metabolism in diverse environments	0	-	-	0	-	-	7797.72	6679.04	8874.29	7586.32	7917.15	6928.94	8607.44	7867.58	14588.7	6034.89	6800.05	5431.04	7547.97	6882.39	9589.38	9886.53	7914.56	5942.64	9250.29	7139.45	8727.9	9746.96	5994.28	6571.99	8076.95	6930.82	6321.37	8088.27	7416.68
neg-M130T140	0.585122	0.46185	none	130.086	2.33675	L-Norleucine	C6H13NO2	[M-H]-	85.8	Organic acids and derivatives	Carboxylic acids and derivatives	HMDB0001645	C01933	-	31	L-Isoleucine;L-Alloisoleucine;L-Leucine;L-Norleucine;Aminocaproic acid;Beta-Leucine;D-Leucine;3-Aminocaproic acid;(卤)-erythro-Isoleucine;6-Deoxyfagomine;N-(2-Hydroxyethyl)-morpholine;N-methylvaline;3,3,5-triiodo-L-thyronine-beta-D-glucuronoside;Delta-Hexanolactone;Gamma-Caprolactone;trans-Hex-2-enoic acid;Allyl propionate;2-Methyl-4-pentenoic acid;2,3-Hexanedione;3,4-Hexanedione;3-Hexenoic acid;4…	HMDB0000172;HMDB0000557;HMDB0000687;HMDB0001645;HMDB0001901;HMDB0003640;HMDB0013773;HMDB0029168;HMDB0033923;HMDB0036382;HMDB0060650;HMDB0061716;HMDB0062203;HMDB0000453;HMDB0003843;HMDB0010719;HMDB0029487;HMDB0031158;HMDB0031491;HMDB0031492;HMDB0031501;HMDB0031559;HMDB0031560;HMDB0031561;HMDB0031562;HMDB0032490;HMDB0033568;HMDB0039581;HMDB0040328;HMDB0060476;HMDB0061929	16	L-Leucine;L-Isoleucine;D-Leucine;L-Norleucine;6-Aminohexanoate;(3R)-beta-Leucine;D-Isoleucine;beta-Alaninebetaine;Isoleucine;Leucine;N,N-Diethylglycine;D-allo-Isoleucine;L-allo-Isoleucine;2-Hydroxycyclohexan-1-one;epsilon-Caprolactone;3-Hydroxycyclohexanone	C00123;C00407;C01570;C01933;C02378;C02486;C06418;C08263;C16434;C16439;C16647;C21092;C21096;C01147;C01880;C03228	2848.31	1005.87	985.92	4430.22	1563.21	1439.8	1298.78	1625.42	1252.88	2454.95	3644.31	1389.72	1251.48	1795.15	1909.21	1301.76	2169.23	939.917	1806.34	3349.8	2784.39	2247.37	2484.8	1310.58	3005.87	3782.9	1310.39	1069	1585.99
neg-M130T181	0.936018	0.204045	none	130.065	3.02227	3-Methylindole	C9H9N	[M-H]-	86.1	Organoheterocyclic compounds	Indoles and derivatives	HMDB0000466	C08313	-	2	3-Methylindole;Benzenepropanenitrile	HMDB0000466;HMDB0034236	2	Tolylacetonitrile;Skatole	C02596;C08313	6093.47	5667.35	8914.1	5729.55	3341.74	3581.89	2807.15	3984.06	8644.63	3370.29	2871.5	5012.05	17612.7	18298.4	10809.1	10556.5	1390.87	1589.21	4605.99	4704.73	4849.2	4392.68	6899.41	13939.8	6530.23	2950	6075.78	3022.06	4319.95
neg-M130T52	0.966015	0.100773	none	130.05	0.860442	Creatine	C4H9N3O2	[M-H]-	86.3	Organic acids and derivatives	Carboxylic acids and derivatives	HMDB0000064	C00300	(map00260)Glycine, serine and threonine metabolism;(map00330)Arginine and proline metabolism;(map01100)Metabolic pathways	14	4-Hydroxyproline;N-Acetyl-L-alanine;Propionylglycine;5-Aminolevulinic acid;L-Glutamic gamma-semialdehyde;3-Hydroxy-L-proline;4-Hydroxy-L-proline;5-Amino-2-oxopentanoic acid;4-Hydroxy-2-pyrrolidinecarboxylic acid;Trans-3-hydroxy-L-proline;cis-4-Hydroxy-D-proline;N-Acetyl-beta-alanine;Norfuraneol;cis-Acetylacrylate	HMDB0000725;HMDB0000766;HMDB0000783;HMDB0001149;HMDB0002104;HMDB0002113;HMDB0006055;HMDB0006272;HMDB0036576;HMDB0059659;HMDB0060460;HMDB0061880;HMDB0031859;HMDB0060461	15	5-Aminolevulinate;cis-4-Hydroxy-L-proline;N-Acetyl-beta-alanine;5-Amino-2-oxopentanoic_acid;Hydroxyproline;L-Glutamate_5-semialdehyde;2-Amino-4-oxopentanoic_acid;cis-4-Hydroxy-D-proline;trans-4-Hydroxy-D-proline;(S)-4-Amino-5-oxopentanoate;trans-3-Hydroxy-L-proline;cis-3-Hydroxy-L-proline;2-Hydroxy-2,4-pentadienoate;cis-Acetylacrylate;Tulipalin_B	C00430;C01015;C01073;C01110;C01157;C01165;C03341;C03440;C03651;C03741;C05147;C19706;C00596;C07091;C21187	1805.71	3868.98	3531.72	2224.21	1858.18	26343.5	2161.14	2520.45	2742.5	2127.12	1445.88	1507.8	2743.64	3455.76	2190	2209.05	2928.35	1875.59	2630.19	1875.78	2072.5	3680.5	1755.14	2060.07	2260.32	22844.9	1712.79	2098.03	2417.18
neg-M130T61	0.388964	0.827127	none	130.086	1.01317	L-Norleucine	C6H13NO2	[M-H]-	86.1	Organic acids and derivatives	Carboxylic acids and derivatives	HMDB0001645	C01933	-	31	L-Isoleucine;L-Alloisoleucine;L-Leucine;L-Norleucine;Aminocaproic acid;Beta-Leucine;D-Leucine;3-Aminocaproic acid;(卤)-erythro-Isoleucine;6-Deoxyfagomine;N-(2-Hydroxyethyl)-morpholine;N-methylvaline;3,3,5-triiodo-L-thyronine-beta-D-glucuronoside;Delta-Hexanolactone;Gamma-Caprolactone;trans-Hex-2-enoic acid;Allyl propionate;2-Methyl-4-pentenoic acid;2,3-Hexanedione;3,4-Hexanedione;3-Hexenoic acid;4…	HMDB0000172;HMDB0000557;HMDB0000687;HMDB0001645;HMDB0001901;HMDB0003640;HMDB0013773;HMDB0029168;HMDB0033923;HMDB0036382;HMDB0060650;HMDB0061716;HMDB0062203;HMDB0000453;HMDB0003843;HMDB0010719;HMDB0029487;HMDB0031158;HMDB0031491;HMDB0031492;HMDB0031501;HMDB0031559;HMDB0031560;HMDB0031561;HMDB0031562;HMDB0032490;HMDB0033568;HMDB0039581;HMDB0040328;HMDB0060476;HMDB0061929	16	L-Leucine;L-Isoleucine;D-Leucine;L-Norleucine;6-Aminohexanoate;(3R)-beta-Leucine;D-Isoleucine;beta-Alaninebetaine;Isoleucine;Leucine;N,N-Diethylglycine;D-allo-Isoleucine;L-allo-Isoleucine;2-Hydroxycyclohexan-1-one;epsilon-Caprolactone;3-Hydroxycyclohexanone	C00123;C00407;C01570;C01933;C02378;C02486;C06418;C08263;C16434;C16439;C16647;C21092;C21096;C01147;C01880;C03228	16793.5	23843.9	22511.8	35205.4	23666	34290.2	26609	36682.4	16444.5	24719.5	26713	36557.1	39919.8	39592.9	27260.5	25436.4	24762.4	21199.5	33446	35962.2	25284.8	28439.3	16908	26578.7	15423.8	32131.1	33258	35194.3	13811.1
neg-M130T94	0.34052	0.754737	none	130.087	1.5614	L-Norleucine	C6H13NO2	[M-H]-	86.1	Organic acids and derivatives	Carboxylic acids and derivatives	HMDB0001645	C01933	-	31	L-Isoleucine;L-Alloisoleucine;L-Leucine;L-Norleucine;Aminocaproic acid;Beta-Leucine;D-Leucine;3-Aminocaproic acid;(卤)-erythro-Isoleucine;6-Deoxyfagomine;N-(2-Hydroxyethyl)-morpholine;N-methylvaline;3,3,5-triiodo-L-thyronine-beta-D-glucuronoside;Delta-Hexanolactone;Gamma-Caprolactone;trans-Hex-2-enoic acid;Allyl propionate;2-Methyl-4-pentenoic acid;2,3-Hexanedione;3,4-Hexanedione;3-Hexenoic acid;4…	HMDB0000172;HMDB0000557;HMDB0000687;HMDB0001645;HMDB0001901;HMDB0003640;HMDB0013773;HMDB0029168;HMDB0033923;HMDB0036382;HMDB0060650;HMDB0061716;HMDB0062203;HMDB0000453;HMDB0003843;HMDB0010719;HMDB0029487;HMDB0031158;HMDB0031491;HMDB0031492;HMDB0031501;HMDB0031559;HMDB0031560;HMDB0031561;HMDB0031562;HMDB0032490;HMDB0033568;HMDB0039581;HMDB0040328;HMDB0060476;HMDB0061929	16	L-Leucine;L-Isoleucine;D-Leucine;L-Norleucine;6-Aminohexanoate;(3R)-beta-Leucine;D-Isoleucine;beta-Alaninebetaine;Isoleucine;Leucine;N,N-Diethylglycine;D-allo-Isoleucine;L-allo-Isoleucine;2-Hydroxycyclohexan-1-one;epsilon-Caprolactone;3-Hydroxycyclohexanone	C00123;C00407;C01570;C01933;C02378;C02486;C06418;C08263;C16434;C16439;C16647;C21092;C21096;C01147;C01880;C03228	318496	145177	122925	217430	133997	281824	284144	364790	218804	174018	161688	258261	255047	291060	164833	159602	252030	156622	230984	317606	196762	200397	213161	248214	293466	208918	336439	221907	181183
neg-M131T154	0.15324	1.14945	none	131.07	2.56858	Leucinic acid	C6H12O3	[M-H]-	89.1	Lipids and lipid-like molecules	Fatty Acyls	HMDB0000665	null	-	20	2-Hydroxy-3-methylpentanoic acid;(5R)-5-Hydroxyhexanoic acid;5-Hydroxyhexanoic acid;D-Leucic acid;Leucinic acid;Hydroxyisocaproic acid;2-Hydroxycaproic acid;2-Ethyl-2-Hydroxybutyric acid;(R)-3-Hydroxyhexanoic acid;6-Hydroxyhexanoic acid;2-Methyl-3-hydroxyvaleric acid;(+/-)-1-Acetoxy-1-ethoxyethane;Paraldehyde;4,4-Dimethoxy-2-butanone;Ethyl (卤)-3-hydroxybutyrate;Butoxyacetic acid;Threo-3-Hydroxy-2…	HMDB0000317;HMDB0000409;HMDB0000525;HMDB0000624;HMDB0000665;HMDB0000746;HMDB0001624;HMDB0001975;HMDB0010718;HMDB0012843;HMDB0029166;HMDB0032158;HMDB0032456;HMDB0033851;HMDB0040409;HMDB0041844;HMDB0059770;HMDB0061652;HMDB0014526;HMDB0041808	8	1,1-Diethyl-2-hydroxy-2-nitrosohydrazine;(R)-2-Hydroxyisocaproate;Ethyl_(R)-3-hydroxybutanoate;6-Hydroxyhexanoic_acid;Paraldehyde;Tacrine;4,4'-Methylenedianiline;N-(Phenylmethyl)-N-methyl-2-pyridinamine	C13773;C03264;C03499;C06103;C07834;C01453;C14288;C15141	4081.6	4705.68	6820.56	6995.46	9396.14	5210.64	4529.81	4466.53	6691.33	5589.25	13208.5	5788.56	5610.29	5265.02	4216.82	4493.71	4686.92	4178.28	4610.64	7663.02	4807.98	5046.32	7717.3	4192.53	6169.05	5066.52	5532.47	5056.19	4055.22
neg-M131T49_2	0.296705	0.853183	none	131.082	0.82185	Ornithine	C5H12N2O2	[M-H]-	83.6	Organic acids and derivatives	Carboxylic acids and derivatives	HMDB0000214	C00077	(map00220)Arginine biosynthesis;(map00330)Arginine and proline metabolism;(map00472)D-Arginine and D-ornithine metabolism;(map00480)Glutathione metabolism;(map01060)Biosynthesis of plant secondary metabolites;(map01064)Biosynthesis of alkaloids derived from ornithine, lysine and nicotinic acid;(map01100)Metabolic pathways;(map01110)Biosynthesis of secondary metabolites;(map01130)Biosynthesis of a…	8	Ornithine;D-Ornithine;L-Ornithine monochlorohydrate/ornithine;L-Proline;D-Proline;Acetamidopropanal;4-Amino-2-methylenebutanoic acid;Pterolactam	HMDB0000214;HMDB0003374;HMDB0032455;HMDB0000162;HMDB0003411;HMDB0012880;HMDB0030409;HMDB0034208	8	L-Ornithine;D-Ornithine;Ornithine;(2R,4S)-2,4-Diaminopentanoate;L-Proline;D-Proline;Proline;3-Acetamidopropanal	C00077;C00515;C01602;C03943;C00148;C00763;C16435;C18170	8565.35	6949.29	7573.12	3452.12	7010.01	8361.91	6904.1	8956.67	8677.38	8865.25	6848.82	8239.23	7138.4	8413.4	8950.85	9062.69	7217.16	7450.73	8017.84	7734.69	9177.28	9110.99	8609.35	8927.26	9157.05	6934.72	8731.46	10344.1	7093.67
neg-M132T44	0.0715585	1.1533	none	132.029	0.7399	Aspartate	C4H7NO4	[M-H]-	92.8	Organic acids and derivatives	Carboxylic acids and derivatives	HMDB0000191	C00049	(map00220)Arginine biosynthesis;(map00250)Alanine, aspartate and glutamate metabolism;(map00260)Glycine, serine and threonine metabolism;(map00261)Monobactam biosynthesis;(map00270)Cysteine and methionine metabolism;(map00300)Lysine biosynthesis;(map00340)Histidine metabolism;(map00410)beta-Alanine metabolism;(map00460)Cyanoamino acid metabolism;(map00710)Carbon fixation in photosynthetic organis…	9	N-lactoyl-Glycine;L-Glutamic acid;N-Methyl-D-aspartic acid;N-Acetylserine;O-Acetylserine;D-Glutamic acid;L-4-Hydroxyglutamate semialdehyde;3-(Carboxymethylamino)propanoic acid;DL-Glutamate	HMDB0062183;HMDB0000148;HMDB0002393;HMDB0002931;HMDB0003011;HMDB0003339;HMDB0006556;HMDB0033550;HMDB0060475	10	L-Glutamate;D-Glutamate;Glutamate;O-Acetyl-L-serine;L-threo-3-Methylaspartate;N-(Carboxymethyl)-D-alanine;3-Aminopentanedioate;L-4-Hydroxyglutamate_semialdehyde;2-Oxo-4-hydroxy-5-aminovalerate;N-Methyl-D-aspartic_acid	C00025;C00217;C00302;C00979;C03618;C03790;C05574;C05938;C05941;C12269	4494.62	5997.68	4919.98	6829.75	2872.17	6371.73	3899.54	6476.41	7146.62	5494.84	7641.77	4812.7	6133.61	5936.31	6763.52	3543.67	6804.79	6304.13	5853.16	5270.17	4130.21	5732.3	6633.03	6939.36	6678.34	4324.22	9891.99	8120.51	4165.45
neg-M133T182	0.185226	1.07721	none	133.065	3.03497	2-Phenylpropanal	C9H10O	[M-H]-	86.1	Benzenoids	Benzene and substituted derivatives	HMDB0031626	null	-	15	(4-Methylphenyl)acetaldehyde;Cinnamyl alcohol;trans-Cinnamyl alcohol;(Z)-4-(1-Propenyl)phenol;2-Phenylpropanal;4-Ethylbenzaldehyde;2,4-Dimethylbenzaldehyde;4'-Methylacetophenone;1-Phenyl-1-propanone;3-Phenylpropanal;Chavicol;7-Nonene-3,5-diyn-1-ol;o-Vinylanisole;Indan-1-ol;m-Methylacetophenone	HMDB0029639;HMDB0029697;HMDB0029698;HMDB0030839;HMDB0031626;HMDB0032024;HMDB0032142;HMDB0032608;HMDB0032623;HMDB0033716;HMDB0034107;HMDB0034563;HMDB0036441;HMDB0059601;HMDB0059895	5	Indan-1-ol;Cinnamyl_alcohol;Phenylacetone;Chavicol;Isochavicol	C01710;C02394;C15512;C16930;C20464	667.48	5749.58	675.281	484.584	1015.13	418.341	695.244	2517.02	204.773	9026.46	652.465	1230.93	3475.87	300.834	2058.81	1064.41	506.265	220.452	331.941	1640.92	1548.36	962.256	529.76	1676.77	586.089	831.177	178.877	287.745	1366.44
neg-M134T150	0.654779	0.61104	none	134.06	2.50725	5-(2-Furanyl)-3,4-dihydro-2H-pyrrole	C8H9NO	[M-H]-	80.4	Organoheterocyclic compounds	Heteroaromatic compounds	HMDB0040013	null	-	5	Hippuric acid;3-Succinoylpyridine;Adrenochrome;Methyl n-formylanthranilate;1-(4-Methoxyphenyl)-2-nitroethylene	HMDB0000714;HMDB0000992;HMDB0012884;HMDB0032398;HMDB0032595	5	Hippurate;N-Acetylanthranilate;2,5,6-Trihydroxy-5,6-dihydroquinoline;3-Succinoylpyridine;2-Aminobenzoylacetate	C01586;C06332;C06339;C19569;C21453	1489.97	869.681	1324.1	2438.16	1865.75	1830.9	1184.37	1272.93	972.706	2351.24	850.979	1199.93	2594.36	2832.82	1081.87	855.627	126.844	396.521	637.618	8371.96	5769.32	1358.29	5644.26	4680.7	686.328	209.948	174.492	458.921	1553.04
neg-M134T411	0.0540853	1.40408	none	134.006	6.85587	Benzothiazole	C7H5NS	[M-H]-	86.1	Organoheterocyclic compounds	Benzothiazoles	HMDB0032930	null	-	1	Benzothiazole	HMDB0032930	0	-	-	21695.2	21701	19656.2	19244.7	19057.7	15493.8	15581.3	13188.3	12569.9	20683.5	22441.2	17562.1	17777.8	17955.5	16970.6	13620.4	14483.4	14120.2	14349.6	20350.9	19353	18486.8	18361.2	19238.7	19413.6	20107.7	15686.7	16243.4	15138
neg-M135T180	0.507811	0.707767	none	135.044	3.00788	Phenyl acetate	C8H8O2	[M-H]-	89.6	Benzenoids	Phenol esters	HMDB0040733	C00548	-	19	M-toluic Acid;Phenylacetic acid;2-Methylbenzoic acid;4-Hydroxyphenylacetaldehyde;4-Methylbenzoic acid;4-Methoxybenzaldehyde;3-Methoxybenzaldehyde;3-(5-Methyl-2-furyl)prop-2-enal;2'-Hydroxyacetophenone;2-Hydroxy-4-methylbenzaldehyde;4-(2-Furanyl)-3-buten-2-one;2-Methoxybenzaldehyde;Methyl benzoate;alpha-Methyl-2-furanacrolein;3-(3-Furanyl)-2-methyl-2-propenal;Phenyl acetate;Benzyl formate;Anofinic…	HMDB0062810;HMDB0000209;HMDB0002340;HMDB0003767;HMDB0029635;HMDB0029686;HMDB0031459;HMDB0032400;HMDB0032568;HMDB0032603;HMDB0033128;HMDB0033766;HMDB0033968;HMDB0038176;HMDB0040638;HMDB0040733;HMDB0041485;HMDB0033303;HMDB0035095	17	Phenyl_acetate;Toluate;4-Hydroxyphenylacetaldehyde;Benzylformate;3,4-Dihydroxystyrene;3-Vinylcatechol;Phenylacetic_acid;2-Hydroxyacetophenone;m-Methylbenzoate;o-Toluate;4'-Hydroxyacetophenone;p-Anisaldehyde;3-Methylsalicylaldehyde;Phenyl_acetate;Methyl_benzoate;4-Hydroxy-3-methylbenzaldehyde;3-Butylidene-7-hydroxyphthalide	C00548;C01454;C03765;C05613;C06224;C07085;C07086;C07189;C07211;C07215;C10700;C10761;C14087;C15583;C20645;C21166;C09921	2443.5	3324.56	2334.92	2615.98	2559.16	3966.09	3162.03	2945.03	2211.32	2005.52	2687.68	1838.23	5241.77	2266.07	2134.76	3600.28	3878.09	3659.51	4491.32	4099.65	2153.5	3264.8	8298.95	3765.33	2737.17	2111.41	4001.18	3814.44	4822.69
neg-M135T51	0.0350301	1.63978	significant	135.03	0.857117	Hypoxanthine	C5H4N4O	[M-H]-	79.6	Organoheterocyclic compounds	Imidazopyrimidines	HMDB0000157	C00262	(map00230)Purine metabolism;(map01100)Metabolic pathways	9	Erythronic acid;Threonic acid;L-threonic Acid;1-Pentanesulfenothioic acid;Ethyl propyl disulfide;Ethyl isopropyl disulfide;Hypoxanthine;Allopurinol;2-(2-Methylpropoxy)naphthalene	HMDB0000613;HMDB0000943;HMDB0062620;HMDB0031160;HMDB0033053;HMDB0033054;HMDB0000157;HMDB0014581;HMDB0035076	2	Threonate;Hypoxanthine	C01620;C00262	9965.42	7874.59	7361.82	5593.74	7395.57	5720.78	7204.75	8457.38	7996.57	9838.78	9982.87	8226.65	6389.02	8866.82	9091.48	5914.73	11388	7620.41	8143.98	8823.47	7692.36	11102.3	10954	8174.66	7859.21	7990.03	6088.74	8758.81	6185.64
neg-M135T86	0.0281323	1.66255	significant	135.03	1.42635	Hypoxanthine	C5H4N4O	[M-H]-	82.5	Organoheterocyclic compounds	Imidazopyrimidines	HMDB0000157	C00262	(map00230)Purine metabolism;(map01100)Metabolic pathways	8	Erythronic acid;Threonic acid;L-threonic Acid;1-Pentanesulfenothioic acid;Ethyl propyl disulfide;Ethyl isopropyl disulfide;Hypoxanthine;Allopurinol	HMDB0000613;HMDB0000943;HMDB0062620;HMDB0031160;HMDB0033053;HMDB0033054;HMDB0000157;HMDB0014581	2	Threonate;Hypoxanthine	C01620;C00262	13734.5	12016	8320.47	5534.56	5227.55	9770.92	10799.9	10176.5	11030.3	13923.6	8831.73	14518.8	10405.4	12166.4	10298.9	6230.22	28278.4	8858.89	12409.9	10356.1	11386.2	14064.8	14399	13590.7	11800	12600.9	9193.09	14361.4	7023.07
neg-M137T155	0.729249	0.526373	none	137.023	2.58785	3-Hydroxybenzoic acid	C7H6O3	[M-H]-	93.3	Benzenoids	Benzene and substituted derivatives	HMDB0002466	C00587	(map00362)Benzoate degradation;(map00400)Phenylalanine, tyrosine and tryptophan biosynthesis;(map00623)Toluene degradation;(map00624)Polycyclic aromatic hydrocarbon degradation;(map01120)Microbial metabolism in diverse environments;(map01220)Degradation of aromatic compounds	9	4-Hydroxybenzoic acid;Salicylic acid;3-Hydroxybenzoic acid;keratan sulfate II (core 2-linked), degradation product 1;Gentisate aldehyde;2-Methoxy-1,4-benzoquinone;alpha-Furyl methyl diketone;Sesamol;3,4-Dihydroxybenzaldehyde	HMDB0000500;HMDB0001895;HMDB0002466;HMDB0062484;HMDB0004062;HMDB0032576;HMDB0032920;HMDB0033812;HMDB0059965	8	4-Hydroxybenzoate;3-Hydroxybenzoate;Salicylate;Gentisate_aldehyde;Sesamol;3,4-Dihydroxybenzaldehyde;2-Hydroxy-5-methylquinone;Benzthiazuron	C00156;C00587;C00805;C05585;C10832;C16700;C18316;C19058	4297.86	7817.05	20237.8	107881	6230.52	2845.57	116142	6127.39	6761.14	4156.2	4187.51	3355.4	3901.22	4936.66	5937.56	4361.23	11654.5	4882.75	6826.55	8555.26	4219.83	3499.02	3881.2	3693.7	5912.03	3842.62	8479.64	5824.51	5253.23
neg-M137T204	0.561597	0.556795	none	137.06	3.39842	4-Ethoxyphenol	C8H10O2	[M-H]-	87.5	Benzenoids	Phenols	HMDB0032036	null	-	16	2-Phenoxyethanol;Tyrosol;3-Acetyl-2,5-dimethylfuran;1,4-Dimethoxybenzene;1,3-Dimethoxybenzene;4-Ethoxyphenol;2-Methoxy-4-methylphenol;2,6-Dimethyl-1,4-benzenediol;1,2-Dimethoxybenzene;2-Acetyl-3,5-dimethylfuran;1-(2-Furyl)butan-3-one;4-Methoxybenzyl alcohol;1-(2-Furanyl)-1-butanone;4-Ethyl-1,2-benzenediol;3-Ethyl-1,2-benzenediol;4-(Methylnitrosamino)-1-(3-pyridyl)-1-butanone	HMDB0041607;HMDB0004284;HMDB0029563;HMDB0029671;HMDB0029672;HMDB0032036;HMDB0032136;HMDB0032137;HMDB0032139;HMDB0032159;HMDB0032290;HMDB0034241;HMDB0039802;HMDB0040174;HMDB0040177;HMDB0011603	9	3-Methoxybenzyl_alcohol;4-Hydroxyphenylethanol;3-Ethylcatechol;Styrene-cis-2,3-dihydrodiol;2-Methyl-6-oxohepta-2,4-dienal;1-(4'-Hydroxyphenyl)ethanol;(2E,4E,6E)-7-Hydroxy-4-methylhepta-2,4,6-trienal;5-(alpha-Phenylethyl)semioxamazide;4-(N-Nitrosomethylamino)-1-(3-pyridyl)-1-butanone	C03352;C06044;C06728;C07084;C11480;C13638;C20694;C15418;C16453	3123.49	2441.79	1922.35	2524.83	2539.84	2642.3	3761.82	3103.02	3441.61	3129.9	2041.05	2524.89	2880.83	2277.17	3097.59	2373.52	2371.59	2742.63	3419.38	1965.66	2128.39	4145.03	3305.1	3083.27	3056.62	2140.22	2096.98	2379.11	2445.74
neg-M137T224	0.173879	1.29463	none	137.023	3.72516	4-Hydroxybenzoic acid	C7H6O3	[M-H]-	92.6	Benzenoids	Benzene and substituted derivatives	HMDB0000500	C00156	(map00130)Ubiquinone and other terpenoid-quinone biosynthesis;(map00360)Phenylalanine metabolism;(map00362)Benzoate degradation;(map00363)Bisphenol degradation;(map00623)Toluene degradation;(map00627)Aminobenzoate degradation;(map01061)Biosynthesis of phenylpropanoids;(map01100)Metabolic pathways;(map01110)Biosynthesis of secondary metabolites;(map01120)Microbial metabolism in diverse environment…	9	4-Hydroxybenzoic acid;Salicylic acid;3-Hydroxybenzoic acid;keratan sulfate II (core 2-linked), degradation product 1;Gentisate aldehyde;2-Methoxy-1,4-benzoquinone;alpha-Furyl methyl diketone;Sesamol;3,4-Dihydroxybenzaldehyde	HMDB0000500;HMDB0001895;HMDB0002466;HMDB0062484;HMDB0004062;HMDB0032576;HMDB0032920;HMDB0033812;HMDB0059965	7	4-Hydroxybenzoate;3-Hydroxybenzoate;Salicylate;Gentisate_aldehyde;Sesamol;3,4-Dihydroxybenzaldehyde;2-Hydroxy-5-methylquinone	C00156;C00587;C00805;C05585;C10832;C16700;C18316	20945.7	29107	42201.1	29371.1	40376.3	20653.2	23100.5	21742.7	22392	25530.6	27879.5	23984.6	29694.5	48131.7	23310.9	30685.8	34774.7	34090.9	28084.2	30044.3	20511.8	22348.1	23041.4	30071.9	27191.7	35725.6	9360.47	25251.2	28351.9
neg-M137T82	0.0261642	1.42247	significant	137.023	1.36017	4-Hydroxybenzoic acid	C7H6O3	[M-H]-	93.3	Benzenoids	Benzene and substituted derivatives	HMDB0000500	C00156	(map00130)Ubiquinone and other terpenoid-quinone biosynthesis;(map00360)Phenylalanine metabolism;(map00362)Benzoate degradation;(map00363)Bisphenol degradation;(map00623)Toluene degradation;(map00627)Aminobenzoate degradation;(map01061)Biosynthesis of phenylpropanoids;(map01100)Metabolic pathways;(map01110)Biosynthesis of secondary metabolites;(map01120)Microbial metabolism in diverse environment…	9	4-Hydroxybenzoic acid;Salicylic acid;3-Hydroxybenzoic acid;keratan sulfate II (core 2-linked), degradation product 1;Gentisate aldehyde;2-Methoxy-1,4-benzoquinone;alpha-Furyl methyl diketone;Sesamol;3,4-Dihydroxybenzaldehyde	HMDB0000500;HMDB0001895;HMDB0002466;HMDB0062484;HMDB0004062;HMDB0032576;HMDB0032920;HMDB0033812;HMDB0059965	8	4-Hydroxybenzoate;3-Hydroxybenzoate;Salicylate;Gentisate_aldehyde;Sesamol;3,4-Dihydroxybenzaldehyde;2-Hydroxy-5-methylquinone;Benzthiazuron	C00156;C00587;C00805;C05585;C10832;C16700;C18316;C19058	566.522	468.386	350.449	467.33	374.75	713.08	462.109	1191.61	1209.85	932.357	523.88	1414.33	1493.41	843.387	556.734	636.81	417.908	801.91	768.965	1114.97	626.307	1185	601.857	1282.6	1022.16	799.17	1485.19	337.103	1143.96
neg-M138T199	0.550612	0.661587	none	138.019	3.32337	2-Nitrophenol	C6H5NO3	[M-H]-	93.3	Benzenoids	Phenols	NA	C01988	-	4	4-Nitrophenol;6-Hydroxynicotinic acid;3-Hydroxypicolinic acid;2-Hydroxynicotinic acid	HMDB0001232;HMDB0002658;HMDB0013188;HMDB0059710	5	4-Nitrophenol;6-Hydroxynicotinate;2-Nitrophenol;3-Nitrophenol;3-Hydroxypicolinic_acid	C00870;C01020;C01988;C14418;C18620	3107.96	3696.95	4232.99	3451.57	3489.02	3425.38	4424.4	4082.55	3877.65	3096.09	2876.36	2441.01	2941.48	5081.72	3447.27	2876.48	3254.06	4098.38	6902.95	4668.81	2647.17	3519.98	3332.68	2363.24	2886.3	2744.07	3418.35	3721.07	3425.65
neg-M139T166	0.937104	0.152686	none	139.039	2.7749	Phenol	C6H6O	[M+FA-H]-	86	Benzenoids	Phenols	HMDB0000228	C00146	(map00350)Tyrosine metabolism;(map00361)Chlorocyclohexane and chlorobenzene degradation;(map00362)Benzoate degradation;(map00627)Aminobenzoate degradation;(map01120)Microbial metabolism in diverse environments;(map01220)Degradation of aromatic compounds;(map04974)Protein digestion and absorption	5	Trifluoromethyl-bismethyl ketone;Ethyl maltol;Furfuryl acetate;Ethyl furoate;Ethyl 3-furoate	HMDB0061928;HMDB0031735;HMDB0034246;HMDB0059862;HMDB0059880	10	2,3,5-Trihydroxytoluene;Gentisyl_alcohol;4-Hydroxymethylcatechol;2,4,6-Trihydroxytoluene;2,4,5-Trihydroxytoluene;Ethyl_maltol;Phenanthrene-3,4-diol;1,2-Anthracenediol;9,10-Dihydroxyanthracene;Benzil	C03338;C10792;C14110;C16401;C18317;C20362;C03164;C16204;C16206;C20226	1036.67	5397.95	6516.01	1324.69	1208.39	1337.02	574.322	2685.56	1832.28	1355.18	1336.75	2325.03	5890.59	3459.2	10976.1	5018.13	3692.06	1306.59	2246.74	821.441	1219.49	2689.89	9845.08	1626.31	6392.53	5697.32	5216.95	1110.9	1109.11
neg-M141T215	0.906046	0.245521	none	141.091	3.59132	trans-2-Octenoic acid	C8H14O2	[M-H]-	71.8	Lipids and lipid-like molecules	Fatty Acyls	HMDB0001568	null	-	31	2-Octenoic acid;trans-2-Octenoic acid;4-ene-Valproic acid;2-ene-Valproic acid;(3Z)-2-Propylpent-3-enoic acid;(3E)-2-Propylpent-3-enoic acid;Ethyl (卤)-2-methyl-4-pentenoate;2,3-Octanedione;Methyl cyclohexanecarboxylate;Cyclohexyl acetate;Cyclohexaneacetic acid;Allyl valerate;cis-5-Octenoic acid;Ethyl (E)-3-hexenoate;Ethyl 5-hexenoate;Ethyl 2E-hexenoate;Ethyl trans-2-methyl-2-pentenoate;trans-3-Hex…	HMDB0000392;HMDB0001568;HMDB0013897;HMDB0013902;HMDB0013903;HMDB0013904;HMDB0029761;HMDB0031293;HMDB0031343;HMDB0031352;HMDB0031403;HMDB0032164;HMDB0032207;HMDB0032266;HMDB0032267;HMDB0032268;HMDB0032278;HMDB0032533;HMDB0035422;HMDB0036212;HMDB0036236;HMDB0037622;HMDB0037624;HMDB0037630;HMDB0038036;HMDB0038310;HMDB0039793;HMDB0039872;HMDB0040212;HMDB0040215;HMDB0059908	7	Cycloheptanecarboxylic_acid;Cyclohexyl_acetate;2-n-Propyl-4-pentenoic_acid;2-n-Propyl-2-pentenoic_acid;2-n-Propyl-3-pentenoic_acid;Allyl_isovalerate;(Z)-3-Hexen-1-ol_acetate	C12104;C12297;C16648;C16653;C16654;C19318;C19757	23799.7	13334.7	10554.6	5221.07	8026.43	5808.65	4443.41	12138	9691.98	23937.1	11075.5	17197.1	12013.4	21062	9183.07	14303.1	7985.58	29924.9	7555.75	16671.2	33375.9	14202.6	16055.4	20877	12874	5317.54	4539.7	6000.87	13899.3
neg-M141T49_2	0.0888989	0.896882	none	141.017	0.818	cis,cis-Muconic acid	C6H6O4	[M-H]-	86	Lipids and lipid-like molecules	Fatty Acyls	HMDB0006331	C02480	(map00362)Benzoate degradation;(map01100)Metabolic pathways;(map01120)Microbial metabolism in diverse environments;(map01220)Degradation of aromatic compounds	0	-	-	0	-	-	453551	447902	452096	489133	528056	468390	502764	508689	491253	441098	564801	477146	478559	556792	514381	526364	472218	487395	547997	514874	482811	422527	481125	508045	467956	496495	485597	434115	530921
neg-M142T150	0.405001	0.847053	none	142.065	2.49962	2-Aminonaphthalene	C10H9N	[M-H]-	86.1	Benzenoids	Naphthalenes	HMDB0041802	C02227	-	15	6-Methylquinoline;2-Aminonaphthalene;Quinaldine;Tridecanoic acid;Ethyl undecanoate;Methyl dodecanoate;Decanal propyleneglycol acetal;Octyl 3-methylbutanoate;Pentyl octanoate;Octyl 2-methylbutyrate;Decyl propionate;3-Methylbutyl octanoate;Propyl decanoate;9-Methyldodecanoic acid;Isopropyl dodecanoic acid	HMDB0033115;HMDB0041802;HMDB0042004;HMDB0000910;HMDB0029552;HMDB0031018;HMDB0032211;HMDB0034140;HMDB0036217;HMDB0036219;HMDB0037311;HMDB0038729;HMDB0059900;HMDB0061828;HMDB0061829	4	2-Naphthylamine;1-Naphthylamine;CAI-1;Tridecanoic_acid	C02227;C14790;C16640;C17076	8124.7	7313.99	6401.95	6815.55	6431.39	5560.6	5889.25	9515.51	6511.02	9391.28	7691.03	10997.9	7316.55	7484.26	6126.08	11396.2	5582.58	4749.87	7682.14	5997.76	7010.56	9453.33	6322.66	10506.4	6502.51	6813.48	13224.3	11601.7	6471.64
neg-M143T157	0.738981	0.465203	none	143.07	2.61339	5-Methylquinoxaline	C9H8N2	[M-H]-	70.1	Organoheterocyclic compounds	Naphthyridines	HMDB0033178	null	-	6	4-Hydroxycyclohexylcarboxylic acid;Tetrahydrofurfuryl acetate;Botryodiplodin;Methyl (R)-3-methyl-2-oxopentanoate;Ethyl levulinate;3-[4-Hydroxy-3-(3-methyl-2-butenyl)phenyl]-2-propenal	HMDB0001988;HMDB0031176;HMDB0036594;HMDB0037114;HMDB0040433;HMDB0040833	2	trans-4-Hydroxycyclohexanecarboxylate;7-Oxoheptanoic_acid	C04404;C16590	5396.66	3708.69	4798.88	4972.18	3021.58	4164.83	3661.22	3571.63	5099.65	3287.61	5904.99	1460.29	5237.81	5994.9	5534.71	2895.57	2295.62	4280.24	5297.41	1845.47	4669.56	4178.75	1808.89	2152.04	4330.17	4211.62	3056.68	2692.35	4074.38
neg-M143T185	0.912704	0.318833	none	143.107	3.08278	1,1-Dimethoxy-trans-2-hexene	C8H16O2	[M-H]-	79.6	Organooxygen compounds	Ethers	HMDB0032225	null	-	38	Caprylic acid;Valproic acid;Hexyl acetate;(3R,5Z)-5-Octene-1,3-diol;2-Ethylhexanoic acid;1-Hydroxy-3-octanone;Methyl heptanoate;Ethyl (卤)-2-methylpentanoate;2-Methylheptanoic acid;6-Methylheptanoic acid;Methyl 5-methylhexanoate;Pentyl propanoate;2-Ethylbutyl acetate;Isopropyl 3-methylbutanoate;Propyl 3-methylbutanoate;cis- and trans-2-Isobutyl-4-methyl-1,3-dioxolane;1,1-Dimethoxy-trans-2-hexene;E…	HMDB0000482;HMDB0001877;HMDB0029980;HMDB0030368;HMDB0031230;HMDB0031290;HMDB0031478;HMDB0031579;HMDB0031587;HMDB0031588;HMDB0031596;HMDB0031638;HMDB0031703;HMDB0032046;HMDB0032047;HMDB0032203;HMDB0032225;HMDB0032272;HMDB0032335;HMDB0032551;HMDB0034161;HMDB0034164;HMDB0034234;HMDB0034459;HMDB0035457;HMDB0036165;HMDB0039217;HMDB0039620;HMDB0040209;HMDB0040251;HMDB0040252;HMDB0040296;HMDB0040298;HMD…	4	Octanoic_acid;Valproic_acid;12-Hydroxydodecanoic_acid;7-Hydroxydodecanoate	C06423;C07185;C08317;C21080	6549.94	6530.04	5700.8	7579.37	6544.46	6443.69	7464.41	6183.21	16846.3	5194.39	5821.46	6076.24	11064.5	8712.67	7110.89	18821.5	6584	8053.93	17872.4	6005.11	7691.67	6850.04	18169.6	4951.49	18277.4	5930.86	6940.07	6892.63	7339.78
neg-M143T231	0.810623	0.33867	none	143.107	3.84195	1,1-Dimethoxy-trans-2-hexene	C8H16O2	[M-H]-	79.6	Organooxygen compounds	Ethers	HMDB0032225	null	-	34	Caprylic acid;Valproic acid;Hexyl acetate;(3R,5Z)-5-Octene-1,3-diol;2-Ethylhexanoic acid;1-Hydroxy-3-octanone;Methyl heptanoate;Ethyl (卤)-2-methylpentanoate;2-Methylheptanoic acid;6-Methylheptanoic acid;Methyl 5-methylhexanoate;Pentyl propanoate;2-Ethylbutyl acetate;Isopropyl 3-methylbutanoate;Propyl 3-methylbutanoate;cis- and trans-2-Isobutyl-4-methyl-1,3-dioxolane;1,1-Dimethoxy-trans-2-hexene;E…	HMDB0000482;HMDB0001877;HMDB0029980;HMDB0030368;HMDB0031230;HMDB0031290;HMDB0031478;HMDB0031579;HMDB0031587;HMDB0031588;HMDB0031596;HMDB0031638;HMDB0031703;HMDB0032046;HMDB0032047;HMDB0032203;HMDB0032225;HMDB0032272;HMDB0032335;HMDB0032551;HMDB0034161;HMDB0034164;HMDB0034234;HMDB0034459;HMDB0035457;HMDB0036165;HMDB0039217;HMDB0039620;HMDB0040209;HMDB0040251;HMDB0040252;HMDB0040296;HMDB0040298;HMD…	2	Octanoic_acid;Valproic_acid	C06423;C07185	50226.8	36027.5	51220.3	49966.7	110143	39187.2	46234.8	43048.3	40674.1	37249.5	43118.2	40680.3	48901.4	35824.6	31923.8	43612.2	39089.1	37213.8	39319.1	42369.4	46540.1	47490.5	32861.2	37575.9	54225.5	45381.3	43181.2	45401	45280.2
neg-M143T72	0.200173	0.911677	none	143.07	1.19795	4-Hydroxycyclohexylcarboxylic acid	C7H12O3	[M-H]-	87.9	Organic oxygen compounds	Organooxygen compounds	HMDB0001988	null	-	6	4-Hydroxycyclohexylcarboxylic acid;Tetrahydrofurfuryl acetate;Botryodiplodin;Methyl (R)-3-methyl-2-oxopentanoate;Ethyl levulinate;3-[4-Hydroxy-3-(3-methyl-2-butenyl)phenyl]-2-propenal	HMDB0001988;HMDB0031176;HMDB0036594;HMDB0037114;HMDB0040433;HMDB0040833	2	trans-4-Hydroxycyclohexanecarboxylate;7-Oxoheptanoic_acid	C04404;C16590	8658.83	3002.5	2764.13	3200.1	3201.58	505.43	2916.89	1059.58	2636.67	466.05	708.557	1469.5	2767.32	3237.45	3167.69	2981.68	3052.13	3871.41	2662.45	2376.16	1401.58	2769.92	575.862	2078.26	1772.73	886.903	841.578	3013.39	2909.67
neg-M144T144	0.0701273	1.05627	none	144.045	2.40568	4-Hydroxyquinoline	C9H7NO	[M-H]-	93.1	Organoheterocyclic compounds	Quinolines and derivatives	NA	NA	-	1	1H-Indole-3-carboxaldehyde	HMDB0029737	7	3-Methyleneoxindole;Isocarbostyril;Quinolin-2-ol;4-Hydroxyquinoline;2(1H)-Quinolinone;Indole-3-carboxaldehyde;8-Hydroxyquinoline	C02796;C06324;C06338;C06343;C06415;C08493;C19434	2962.48	2168.53	2744.14	2681.3	1179.42	2768.97	1978.63	2066.06	3248.64	2149.98	1869.77	2634.34	3920.31	2511.07	2483.68	2895.87	2431.76	2504.79	2778.43	1907.2	2565.59	2508.79	2734.72	2470.26	3610.41	3311.75	2574.26	2159.09	2250.21
neg-M144T190	0.471558	0.573441	none	144.044	3.16307	4-Hydroxyquinoline	C9H7NO	[M-H]-	92.1	Organoheterocyclic compounds	Quinolines and derivatives	NA	NA	-	1	1H-Indole-3-carboxaldehyde	HMDB0029737	7	3-Methyleneoxindole;Isocarbostyril;Quinolin-2-ol;4-Hydroxyquinoline;2(1H)-Quinolinone;Indole-3-carboxaldehyde;8-Hydroxyquinoline	C02796;C06324;C06338;C06343;C06415;C08493;C19434	2188.19	3179.68	3777.12	2022.97	2641.14	4195.23	2680.11	3497.81	4401.14	3198.18	2737.51	4194.55	5449.85	2979.6	4410.01	2693.77	2176.56	1930.89	2332.69	1940.64	4223.92	3075.29	4016.3	2545.9	3834.26	2215.5	3419.02	2483.51	3084.83
neg-M144T194	0.327238	0.834373	none	144.081	3.23077	2,4-Dimethyl-1H-indole	C10H11N	[M-H]-	86.1	Organoheterocyclic compounds	Indoles and derivatives	HMDB0032967	null	-	1	S-Prenyl-L-cysteine	HMDB0012286	0	-	-	1829.32	197.442	309.906	151.355	406.989	229.953	233.133	355.635	161.774	727.227	282.122	532.426	231.453	218.763	181.507	802.191	197.339	389.422	252.743	760.065	14265.7	308.539	200.408	771.712	426.708	261.799	150.434	309.153	229.518
neg-M145T151	0.17088	1.22872	none	145.061	2.51917	Ala-Gly	C5H10N2O3	[M-H]-	84.3	Organic acids and derivatives	Carboxylic acids and derivatives	HMDB0006899	NA	-	1	4,4'-Thiobis-2-butanone	HMDB0037155	0	-	-	1659.73	4583.94	2578.73	5854.21	1381.1	6872.02	1898.03	4947.42	3183.8	4934.57	1005.67	1889.34	2155.26	3132.39	1636.92	2039.47	1338.44	1363.73	1162.79	5270.28	4289.3	6427.41	1657.85	2292.41	1505.76	1674.02	1007.31	2020.12	3773.41
neg-M145T46	0.232224	0.957227	none	145.097	0.759333	(3-Methyl-2-butenyl)-benzene	C11H14	[M-H]-	86.1	Benzenoids	Benzene and substituted derivatives	HMDB0061808	null	-	3	3-Hydroxysuberic acid;Diethyl L-malate;6-(2-Hydroxyethoxy)-6-oxohexanoic acid	HMDB0000325;HMDB0040220;HMDB0061681	1	(R)-3-((R)-3-Hydroxybutanoyloxy)butanoate	C04546	7067.75	5634.4	4727.61	6074.26	5181.5	10745.4	5629.7	7258.59	6432.8	6115.31	6441.5	7554.96	7540.83	6138.75	6917.37	6244.07	5112.47	5996.78	7473.46	8379.86	6816.5	6442.66	7423.62	6580.73	6696.4	6690.16	5656.73	8034.39	4744.68
neg-M145T49	0.122817	1.30367	none	145.061	0.813267	Glutamine	C5H10N2O3	[M-H]-	87.2	Organic acids and derivatives	Carboxylic acids and derivatives	HMDB0000641	C00064	(map00220)Arginine biosynthesis;(map00230)Purine metabolism;(map00240)Pyrimidine metabolism;(map00250)Alanine, aspartate and glutamate metabolism;(map00471)D-Glutamine and D-glutamate metabolism;(map00630)Glyoxylate and dicarboxylate metabolism;(map00910)Nitrogen metabolism;(map00970)Aminoacyl-tRNA biosynthesis;(map01060)Biosynthesis of plant secondary metabolites;(map01100)Metabolic pathways;(ma…	13	L-Glutamine;Ureidoisobutyric acid;D-Glutamine;Alanylglycine;Alanyl-Glycine;(3R,5S)-1-pyrroline-3-hydroxy-5-carboxylic Acid;Pyroglutamic acid;Pyrrolidonecarboxylic acid;Pyrroline hydroxycarboxylic acid;N-Acryloylglycine;1-Pyrroline-4-hydroxy-2-carboxylate;5-Oxoprolinate;dimethadione	HMDB0000641;HMDB0002031;HMDB0003423;HMDB0006899;HMDB0028687;HMDB0062585;HMDB0000267;HMDB0000805;HMDB0001369;HMDB0001843;HMDB0002234;HMDB0060262;HMDB0061093	11	L-Glutamine;Glutamine;D-Glutamine;3-Ureidoisobutyrate;Isoglutamine;(R)-3-Ureidoisobutyrate;4-Oxoproline;Pidolic_acid;5-Oxo-D-proline;L-1-Pyrroline-3-hydroxy-5-carboxylate;1-Pyrroline-4-hydroxy-2-carboxylate	C00064;C00303;C00819;C05100;C16673;C21029;C01877;C01879;C02237;C04281;C04282	33916.3	32316.9	37299.9	40435.7	36187.3	47401.4	48161.6	43201.8	37049.3	41086.6	33464.1	31369	39579.9	37463	44488	39923.7	21607.2	35080	35345.2	50228.7	47013.5	37489	34100.9	36104.3	36619.6	40888.5	40416.7	50442.7	36993.5
neg-M146T144	0.235477	0.835275	none	146.06	2.3963	3-(2-Furanylmethyl)-1H-pyrrole	C9H9NO	[M-H]-	86.1	Organoheterocyclic compounds	Pyrroles	HMDB0040011	null	-	10	5-(3-Pyridyl)-2-hydroxytetrahydrofuran;L-Phenylalanine;3-Pyridinebutanoic acid;Benzocaine;Norsalsolinol;Gentiatibetine;Ethyl 2-aminobenzoate;Methyl N-methylanthranilate;Benzyl glycinate;4-Hydroxy-1-(3-pyridinyl)-1-butanone	HMDB0062407;HMDB0000159;HMDB0001007;HMDB0004992;HMDB0006044;HMDB0033485;HMDB0033589;HMDB0034169;HMDB0059934;HMDB0062402	10	L-Phenylalanine;Phenylalanine;D-Phenylalanine;Benzocaine;Tricaine;Metolcarb;4-Hydroxy-1-(3-pyridinyl)-1-butanone;5-(3-Pyridyl)-2-hydroxytetrahydrofuran;L-beta-Phenylalanine;D-beta-Phenylalanine	C00079;C02057;C02265;C07527;C18090;C18747;C19565;C19578;C20487;C20488	1415.11	943.158	927.938	801.612	756.012	946.886	798.531	830.367	1335.59	806.865	879.35	1063.8	1125.81	1287.63	865.418	898.534	1076.47	1149.83	1285.38	755.453	1069.95	1083.25	1022.35	1076.54	1323.19	1233.61	1231.31	731.038	807.322
neg-M146T178	0.425957	0.58247	none	146.024	2.96567	1H-Indole-2,3-dione	C8H5NO2	[M-H]-	86.4	Organoheterocyclic compounds	Indoles and derivatives	HMDB0061933	C11129	-	4	Indole-5,6-quinone;Agrocybin;1H-Indole-2,3-dione;Isopropyl beta-D-glucoside	HMDB0006779;HMDB0030481;HMDB0061933;HMDB0032705	2	Indole-5,6-quinone;Isatin	C05579;C11129	2316.83	2787.15	1188.16	2657.75	2712.81	3962.44	1697.82	1461.44	1927.56	1830.92	921.185	1175.05	3169.34	2264.23	1029.99	863.122	790.434	1892.08	1340.14	2206.55	3035.07	3996.02	1686.84	1975.93	1428.55	1159.83	789.758	696.006	1495.68
neg-M146T46	0.186807	1.08853	none	146.045	0.769433	L-Glutamic acid	C5H9NO4	[M-H]-	86.5	Organic acids and derivatives	Carboxylic acids and derivatives	HMDB0000148	C00025	(map00220)Arginine biosynthesis;(map00250)Alanine, aspartate and glutamate metabolism;(map00330)Arginine and proline metabolism;(map00332)Carbapenem biosynthesis;(map00340)Histidine metabolism;(map00430)Taurine and hypotaurine metabolism;(map00471)D-Glutamine and D-glutamate metabolism;(map00480)Glutathione metabolism;(map00524)Neomycin, kanamycin and gentamicin biosynthesis;(map00630)Glyoxylate …	9	N-lactoyl-Glycine;L-Glutamic acid;N-Methyl-D-aspartic acid;N-Acetylserine;O-Acetylserine;D-Glutamic acid;L-4-Hydroxyglutamate semialdehyde;3-(Carboxymethylamino)propanoic acid;DL-Glutamate	HMDB0062183;HMDB0000148;HMDB0002393;HMDB0002931;HMDB0003011;HMDB0003339;HMDB0006556;HMDB0033550;HMDB0060475	10	L-Glutamate;D-Glutamate;Glutamate;O-Acetyl-L-serine;L-threo-3-Methylaspartate;N-(Carboxymethyl)-D-alanine;3-Aminopentanedioate;L-4-Hydroxyglutamate_semialdehyde;2-Oxo-4-hydroxy-5-aminovalerate;N-Methyl-D-aspartic_acid	C00025;C00217;C00302;C00979;C03618;C03790;C05574;C05938;C05941;C12269	9500.06	5619.25	6006.61	6077.69	4303.91	7180	5656.81	8610.73	6465.09	5405.38	7530.43	6538.29	5876.42	9012.35	6177.58	4382.18	19929	6588.39	7115.5	6117.29	4800.41	6992.61	9698.97	8369.26	8170.56	7119.06	20941.4	9022.36	7024.97
neg-M147T144	0.0340521	1.52405	significant	147.045	2.40567	trans-Cinnamic acid	C9H8O2	[M-H]-	83.9	Phenylpropanoids and polyketides	Cinnamic acids and derivatives	HMDB0000930	C00423	(map00130)Ubiquinone and other terpenoid-quinone biosynthesis;(map00360)Phenylalanine metabolism;(map00940)Phenylpropanoid biosynthesis;(map01060)Biosynthesis of plant secondary metabolites;(map01070)Biosynthesis of plant hormones;(map01100)Metabolic pathways;(map01110)Biosynthesis of secondary metabolites;(map01120)Microbial metabolism in diverse environments;(map01220)Degradation of aromatic co…	7	Cinnamic acid;trans-Cinnamic acid;(E)-3-(2-Hydroxyphenyl)-2-propenal;Di-2-furanylmethane;1-Phenyl-1,2-propanedione;3,4-Dihydro-2H-1-benzopyran-2-one;(E)-3-(4-Hydroxyphenyl)-2-propenal	HMDB0000567;HMDB0000930;HMDB0031725;HMDB0032947;HMDB0035243;HMDB0036626;HMDB0040986	7	trans-Cinnamate;Dihydrocoumarin;4-Hydroxycinnamyl_aldehyde;3-Hydroxy-1-indanone;3-Isochromanone;Cinnamic_acid;Pyruvophenone	C00423;C02274;C05608;C07720;C07728;C10438;C17268	35308.4	23840.2	26537.9	32930.2	29112.8	30097.8	26138.2	30006.7	36105.9	29688.3	34308.2	38046.3	29972.2	34181.5	30263.9	27905	41027.9	30485.1	32103.4	29627.1	27705.3	33039.5	31396.6	44018	33501.9	32403.8	52499.5	44820.7	37506.9
neg-M148T161	0.121404	1.16699	none	148.039	2.68858	5,6-Dihydroxyindole	C8H7NO2	[M-H]-	75.3	Organoheterocyclic compounds	Indoles and derivatives	HMDB0004058	C05578	(map00350)Tyrosine metabolism;(map01100)Metabolic pathways	4	5,6-Dihydroxyindole;(S)-4-Hydroxymandelonitrile;NAPQI;2,4,6-Octatriynoic acid	HMDB0004058;HMDB0060318;HMDB0060946;HMDB0030967	7	4-Hydroxymandelonitrile;2,3-Dihydroxyindole;2-Formylaminobenzaldehyde;(S)-4-Hydroxymandelonitrile;5,6-Dihydroxyindole;Gentianadine;3-Hydroxyindolin-2-one	C00650;C02775;C03574;C03742;C05578;C09957;C11130	1254.1	1124.83	823.422	1412.95	810.865	991.416	778.457	615.523	534.525	900.951	644.076	531.268	1449.03	1642.48	366.765	525.215	418.079	340.885	322.982	704.221	2221.7	2014.78	843.45	699.548	583.221	597.922	190.034	310.82	648.828
neg-M148T53	0.137237	1.21419	none	148.043	0.888683	5,6-Dihydroxyindole	C8H7NO2	[M-H]-	85.4	Organoheterocyclic compounds	Indoles and derivatives	HMDB0004058	C05578	(map00350)Tyrosine metabolism;(map01100)Metabolic pathways	1	7-Methylguanosine	HMDB0001107	1	N7-Methylguanosine	C20674	2084.16	2173.18	1453.8	3258.82	1638.13	3324.92	2730.35	2391.65	2486.61	2450.56	2394	2315.41	2189.19	2166.85	2885.43	2510.29	1423.82	1984.67	2978.52	2824.11	2719.59	2472.13	3037.16	2853	2294.4	2321.06	1989.41	4604.88	2292.48
neg-M148T79	0.0787434	1.27234	none	148.043	1.30978	5,6-Dihydroxyindole	C8H7NO2	[M-H]-	85.4	Organoheterocyclic compounds	Indoles and derivatives	HMDB0004058	C05578	(map00350)Tyrosine metabolism;(map01100)Metabolic pathways	4	L-Methionine;Penicillamine;Racemethionine;3-Methyl sulfolene	HMDB0000696;HMDB0014997;HMDB0033951;HMDB0059667	7	L-Methionine;D-Methionine;Methionine;Penicillamine;THTC;6-Methylergoline;4,4'-Methylene_bis(2-methylaniline)	C00073;C00855;C01733;C07418;C11074;C07540;C19260	2356.16	1858.68	1279.68	4320.11	1359.39	3754.4	2605.35	2436.3	2795.69	2037.66	2490.74	3114.06	2287.07	2282.89	2698.85	2243.49	2042.57	2107.45	2592.06	2266.14	2706.77	2712.39	2815.07	3086.24	2973.66	2021.62	2436.07	5132.29	1959.76
neg-M149T189	0.756797	0.421782	none	149.008	3.1477	2-(2-Thienyl)furan	C8H6OS	[M-H]-	80.3	Organoheterocyclic compounds	Heteroaromatic compounds	HMDB0029715	null	-	6	Arabinonic acid;Ribonic acid;2,3,4,5-Tetrahydroxypentanoic acid;L-Lyxonate;L-Xylonate;S-Propyl 1-propanesulfinothioate	HMDB0000539;HMDB0000867;HMDB0059750;HMDB0060255;HMDB0060256;HMDB0034394	6	D-Xylonate;L-Arabinonate;D-Arabinonate;D-Ribonate;L-Xylonate;L-Lyxonate	C00502;C00545;C00878;C01685;C05411;C05412	5564.81	4302.25	3421.89	4900.53	5640.27	5587.03	6541.46	5682.56	5535.53	5293.45	4566.22	3322.76	4523.69	4985.53	4043.75	5422.51	4771.9	4789.75	5128.1	4964.44	3679.51	6976.65	4641.84	3351.95	4225.64	5204.38	5449.73	5546.82	4056.87
neg-M149T196	0.671158	0.46931	none	149.06	3.26737	3-Methylphenylacetic acid	C9H10O2	[M-H]-	89.8	Benzenoids	Benzene and substituted derivatives	HMDB0002222	null	-	22	3'-carboxy-alpha-chromanol;Hydrocinnamic acid;4-Ethylbenzoic acid;3-Methylphenylacetic acid;3,4-Dimethylbenzoic acid;4-Coumaryl alcohol;2-Phenylpropionate;2-Methoxy-4-vinylphenol;Benzyl acetate;o-Tolyl acetate;p-Tolyl acetate;2'-Methoxyacetophenone;4'-Methoxyacetophenone;2'-Hydroxy-5'-methylacetophenone;Methyl phenylacetate;Ethyl benzoate;4-Ethoxybenzaldehyde;1-Phenylethyl formate;2-Ethyl-4-(2-fu…	HMDB0062349;HMDB0000764;HMDB0002097;HMDB0002222;HMDB0002237;HMDB0003654;HMDB0011743;HMDB0013744;HMDB0031310;HMDB0032073;HMDB0032075;HMDB0032569;HMDB0032570;HMDB0032592;HMDB0032617;HMDB0033967;HMDB0033970;HMDB0037715;HMDB0038355;HMDB0040428;HMDB0040925;HMDB0059824	9	Tolylacetate;4-Coumaryl_alcohol;Phenylpropanoate;p-Hydroxypropiophenone;Benzyl_acetate;4-Hydroxydihydrocinnamaldehyde;4-Vinylguaiacol;Phenyl_glycidyl_ether;(2E,4E,6E)-4-Methylocta-2,4,6-trienedial	C01963;C02646;C05629;C13342;C15513;C16706;C17883;C19291;C20697	2879.08	5952.12	5339.07	5896.42	8754.4	3247.61	2540.68	2976.2	3396.67	9879.54	1728.09	2510.77	6403.88	7349.37	2118.35	6035.66	2184.18	3670.04	1688.5	17151.4	55357.6	7921.6	2149.02	30049.2	1058.78	2333.16	1993.42	2090.9	7899.5
neg-M149T258	0.7009	0.62973	none	149.132	4.29757	Cystophorene	C11H18	[M-H]-	77.9	Hydrocarbons	Unsaturated hydrocarbons	HMDB0030944	null	-	3	Cystophorene;(E)-4,8-Dimethyl-1,3,7-nonatriene;4-Methyl-2-methylene-1-(1methylethylidene)-cyclohexane	HMDB0030944;HMDB0035792;HMDB0061811	0	-	-	1701.78	1206.5	1156.09	1000.65	654.769	993.059	1177.26	1171.02	2075.95	2734.83	2011.05	3516.97	1742.83	1395.28	2582.37	1881.64	829.997	2133.34	1567.29	2181.61	2511.59	2400.35	1971.01	2804.33	2192.44	1666.85	1143.51	1242.98	1807.84
neg-M149T329	0.443739	0.678194	none	149.009	5.48406	Malonic acid	C3H4O4	[M+FA-H]-	84.5	Organic acids and derivatives	Carboxylic acids and derivatives	HMDB0000691	C00383	(map00240)Pyrimidine metabolism;(map00410)beta-Alanine metabolism	4	Tartaric acid;D-Tartaric acid;2,3-Dihydroxybutanedioic acid;2-Methyl-2-(methyldithio)propanal	HMDB0000956;HMDB0029878;HMDB0059916;HMDB0038889	3	meso-Tartaric_acid;(R,R)-Tartaric_acid;(S,S)-Tartaric_acid	C00552;C00898;C02107	16993	18893.7	20378.3	20620.2	18937.2	19449.6	33306	22503	17925.6	16756.3	18967.4	15872	16268.7	19120.6	19956.6	20376.6	20898.1	23278.7	22579.9	17987.7	18007.2	26063.9	21272	15291.4	17694.3	19890.4	22363.5	23028.3	22029.6
neg-M149T49	0.0318764	1.6479	significant	149.045	0.824483	Dimethyl carbonate	C3H6O3	[M+Hac-H]-	86.1	Organic acids and derivatives	Organic carbonic acids and derivatives	HMDB0029580	null	-	0	-	-	1	Coronene	C19375	3167.48	2570.51	5201.22	5725.42	3755.67	4477.66	3590.09	2990.13	5694.37	3003.2	3343.06	3004.95	2560.71	10656.7	3137.2	3132.58	3097.53	3564.2	3356.73	4519.85	2983.11	2434.42	3107.13	2873.35	2833.27	3712.11	2968.49	2372.19	2884.53
neg-M150T177	0.24452	0.863912	none	150.001	2.95583	1,2-Benzisothiazol-3(2H)-one	C7H5NOS	[M-H]-	86.1	Organoheterocyclic compounds	Benzothiazoles	HMDB0034413	null	-	3	1,2-Benzisothiazol-3(2H)-one;4-Thiocyanatophenol;Thymol Sulfate	HMDB0034413;HMDB0040578;HMDB0062720	0	-	-	3090.83	3156.48	3140.3	3240.05	3397	3046.6	5063.59	3291.9	3040.96	3155.82	4174.74	2684.85	2880.11	3191.53	3291.9	4089.69	3837.58	2971.88	3346.54	2831.47	3182.24	4583.04	3286.27	2615.01	3119.05	3174.41	3060.37	3094.4	3021.62
neg-M150T446	0.496893	0.730966	none	150.001	7.42729	1,2-Benzisothiazol-3(2H)-one	C7H5NOS	[M-H]-	78.1	Organoheterocyclic compounds	Benzothiazoles	HMDB0034413	null	-	3	1,2-Benzisothiazol-3(2H)-one;4-Thiocyanatophenol;Thymol Sulfate	HMDB0034413;HMDB0040578;HMDB0062720	0	-	-	6074.51	4081.42	9998.87	3895.91	5253.16	5449.26	4238.2	7749.7	10031.7	8631.12	3818.58	5711.72	11219.2	3541.9	13100.4	4998.52	4526.44	3643.39	798.535	981.592	12704.9	1748.74	765.319	2791.65	3072.4	8305.34	3929.8	9508.18	1385.95
neg-M151T155	0.765672	0.405207	none	151.039	2.57783	Ortho-Hydroxyphenylacetic acid	C8H8O3	[M-H]-	84.9	Benzenoids	Benzene and substituted derivatives	HMDB0000669	C05852	(map00360)Phenylalanine metabolism;(map00643)Styrene degradation;(map01100)Metabolic pathways;(map01120)Microbial metabolism in diverse environments	29	p-Hydroxyphenylacetic acid;3-Hydroxyphenylacetic acid;Ortho-Hydroxyphenylacetic acid;Mandelic acid;p-Anisic acid;3-Cresotinic acid;3,4-Dihydroxyphenylacetaldehyde;4-Hydroxy-3-methylbenzoic acid;Vanillin;2,4'-Dihydroxyacetophenone;2',3'-Dihydroxyacetophenone;2',4'-Dihydroxyacetophenone;2',6'-Dihydroxyacetophenone;3',4'-Dihydroxyacetophenone;3',5'-Dihydroxyacetophenone;Phenoxyacetic acid;Methyl fur…	HMDB0000020;HMDB0000440;HMDB0000669;HMDB0000703;HMDB0001101;HMDB0002390;HMDB0003791;HMDB0004815;HMDB0012308;HMDB0029657;HMDB0029658;HMDB0029659;HMDB0029660;HMDB0029661;HMDB0029662;HMDB0031609;HMDB0032399;HMDB0032572;HMDB0032594;HMDB0032604;HMDB0032606;HMDB0032629;HMDB0032919;HMDB0033003;HMDB0034172;HMDB0036907;HMDB0041283;HMDB0060390;HMDB0062635	23	4-Hydroxyphenylacetate;4-Hydroxy-3-methoxy-benzaldehyde;(R)-Mandelate;(S)-Mandelate;Phenoxyacetate;4-Methoxybenzoate;3-Methoxytropolone;6-Methylsalicylate;2',4'-Dihydroxyacetophenone;3,4-Dihydroxyphenylacetaldehyde;3-Hydroxyphenylacetate;2-Hydroxyphenylacetate;3',4'-Dihydroxyacetophenone;2-(Hydroxymethyl)benzoic_acid;Resorcinol_monoacetate;Methyl_salicylate;4-Hydroxyphenacyl_alcohol;4-Hydroxyphen…	C00642;C00755;C01983;C01984;C02181;C02519;C02639;C02657;C03663;C04043;C05593;C05852;C10675;C10804;C12064;C12305;C13635;C13636;C14088;C14103;C14108;C17900;C21167	2633.55	1657.21	1355.69	3532.08	1934.03	2567.4	1048.96	1465.6	2349.39	750.493	1997.26	1358.09	7032.48	1010.38	2622.82	993.595	1000.12	883.699	1922.47	7907.38	8462.01	900.027	1820.45	2780.24	7562.63	2157.55	1405.99	1121.94	1914.88
neg-M151T182	0.13705	0.694731	none	151.039	3.03952	2-Hydroxy-5-methoxybenzaldehyde	C8H8O3	[M-H]-	90.1	Benzenoids	Benzene and substituted derivatives	NA	NA	-	29	p-Hydroxyphenylacetic acid;3-Hydroxyphenylacetic acid;Ortho-Hydroxyphenylacetic acid;Mandelic acid;p-Anisic acid;3-Cresotinic acid;3,4-Dihydroxyphenylacetaldehyde;4-Hydroxy-3-methylbenzoic acid;Vanillin;2,4'-Dihydroxyacetophenone;2',3'-Dihydroxyacetophenone;2',4'-Dihydroxyacetophenone;2',6'-Dihydroxyacetophenone;3',4'-Dihydroxyacetophenone;3',5'-Dihydroxyacetophenone;Phenoxyacetic acid;Methyl fur…	HMDB0000020;HMDB0000440;HMDB0000669;HMDB0000703;HMDB0001101;HMDB0002390;HMDB0003791;HMDB0004815;HMDB0012308;HMDB0029657;HMDB0029658;HMDB0029659;HMDB0029660;HMDB0029661;HMDB0029662;HMDB0031609;HMDB0032399;HMDB0032572;HMDB0032594;HMDB0032604;HMDB0032606;HMDB0032629;HMDB0032919;HMDB0033003;HMDB0034172;HMDB0036907;HMDB0041283;HMDB0060390;HMDB0062635	23	4-Hydroxyphenylacetate;4-Hydroxy-3-methoxy-benzaldehyde;(R)-Mandelate;(S)-Mandelate;Phenoxyacetate;4-Methoxybenzoate;3-Methoxytropolone;6-Methylsalicylate;2',4'-Dihydroxyacetophenone;3,4-Dihydroxyphenylacetaldehyde;3-Hydroxyphenylacetate;2-Hydroxyphenylacetate;3',4'-Dihydroxyacetophenone;2-(Hydroxymethyl)benzoic_acid;Resorcinol_monoacetate;Methyl_salicylate;4-Hydroxyphenacyl_alcohol;4-Hydroxyphen…	C00642;C00755;C01983;C01984;C02181;C02519;C02639;C02657;C03663;C04043;C05593;C05852;C10675;C10804;C12064;C12305;C13635;C13636;C14088;C14103;C14108;C17900;C21167	2395	2194.7	2056.9	2298.01	2617.48	2499.64	3748.8	8621.38	2840.13	3310.6	2739.44	2292.86	2330.93	2289.6	2452.72	2607.36	2394.65	2405.35	2451.79	2412.65	2484.62	3467.39	2284.73	2003.48	2767.31	2506.39	2715.41	2457.06	2825.04
neg-M151T196	0.154524	1.14363	none	151.039	3.2649	3-Hydroxy-4-methoxybenzaldehyde	C8H8O3	[M-H]-	93.3	Benzenoids	Benzene and substituted derivatives	NA	NA	-	0	-	-	0	-	-	1738.72	1417.37	1234.72	1574.07	1580.76	1052.77	1422.73	2366.27	2181.48	1126.77	1449.75	2473.67	3331.52	1749.39	1560.95	1383.25	5518.96	2819.25	2431.08	2653.78	12966.8	1568.68	1977.51	2684.78	3360.8	4098.83	1258.5	1805.47	2918.39
neg-M151T198	0.63891	0.330419	none	151.112	3.30583	Anethofuran	C10H16O	[M-H]-	86.1	Organoheterocyclic compounds	Isobenzofurans	HMDB0040766	null	-	79	(-)-trans-Carveol;Alpha-Pinene-oxide;p-Menth-3-en-9-al;Isocitral;3-Methyl-5-propyl-2-cyclohexen-1-one;2,6-Dimethyl-1,7-octadien-3-one;(E)-3,7-Dimethyl-1,5,7-octatrien-3-ol;2-(trans-2-Pentenyl)cyclopentanone;p-Mentha-1(6),8-dien-3-ol;cis-2-Thujen-4-ol;(R)-Campholenic aldehyde;(R)-Carvotanacetone;Piperitone;(+)-Fenchone;(1S,4R)-p-Mentha-2,8-dien-1-ol;(1R,4R)-p-Mentha-2,8-dien-1-ol;Dehydrolinalool;D…	HMDB0003450;HMDB0003667;HMDB0030892;HMDB0030893;HMDB0031854;HMDB0032120;HMDB0032242;HMDB0032536;HMDB0034715;HMDB0034916;HMDB0034973;HMDB0034974;HMDB0034975;HMDB0034985;HMDB0035054;HMDB0035077;HMDB0035120;HMDB0035125;HMDB0035158;HMDB0035203;HMDB0035241;HMDB0035277;HMDB0035280;HMDB0035600;HMDB0035604;HMDB0035622;HMDB0035656;HMDB0035706;HMDB0035737;HMDB0035738;HMDB0035741;HMDB0035743;HMDB0035744;HMD…	34	(+)-Camphor;(-)-Camphor;(-)-trans-Carveol;(-)-trans-Isopiperitenol;Geranial;(+)-cis-Sabinol;Perillyl_alcohol;alpha-Pinene-oxide;(Z)-2-Methyl-5-isopropylhexa-2,5-dienal;Limonene-1,2-epoxide;cis-Citral;Fenchone;(+)-Piperitone;Pulegone;Thujone;(1S,4R)-(+)-Fenchone;(4R,6R)-cis-Carveol;(1R,4R)-Dihydrocarvone;(1S,4R)-Iso-dihydrocarvone;(4S,6S)-cis-Carveol;(+)-trans-Carveol;(1R,4S)-Iso-dihydrocarvone;(1…	C00808;C00809;C00964;C01123;C01499;C02213;C02452;C02759;C04435;C07271;C09847;C09859;C09885;C09893;C09906;C11387;C11395;C11398;C11401;C11408;C11409;C11412;C11415;C11938;C11941;C11942;C11951;C17623;C18018;C18369;C19081;C20260;C20425;C20943	3172.72	992.796	507.38	897.364	989.359	5428.54	8137.93	3967.69	742.985	536.785	2706.13	3445.75	4268.61	1744.62	4111.3	1335.98	814.683	1030.53	2917.04	1627.84	5578.75	5086.69	1233.39	2184.91	1235.24	3635.6	577.887	1904.78	878.321
neg-M151T95	0.0886544	1.25643	none	151.025	1.59057	Xanthine	C5H4N4O2	[M-H]-	93.2	Organoheterocyclic compounds	NA	HMDB0000292	C00385	(map00230)Purine metabolism;(map00232)Caffeine metabolism;(map01060)Biosynthesis of plant secondary metabolites;(map01065)Biosynthesis of alkaloids derived from histidine and purine;(map01100)Metabolic pathways;(map01110)Biosynthesis of secondary metabolites;(map01120)Microbial metabolism in diverse environments	6	Xanthine;Oxypurinol;6,8-Dihydroxypurine;Marindinin;Tetrahydrofurfuryl cinnamate;Pterosin E	HMDB0000292;HMDB0000786;HMDB0001182;HMDB0029504;HMDB0036189;HMDB0036605	6	Xanthine;Alloxanthine;Encecalin;Mexicanin_E;2-Oxo-10-methylthiodecanoic_acid;Chloromethiuron	C00385;C07599;C09005;C09503;C17232;C19026	6058.23	3781.97	2520.07	2290.89	4483.9	5429.24	4819.08	5638.15	9002.22	6359.14	3615.49	4758.65	4705.93	3883.93	5703.99	4766.05	4910.68	3837.71	3612.1	5122.6	2845.72	5650.75	4938.05	7296.77	6436.63	3699.33	7106.77	7274.9	4845.22
neg-M153T162	0.797758	0.588818	none	153.018	2.70319	2,6-Dihydroxybenzoic acid	C7H6O4	[M-H]-	91.4	Benzenoids	Benzene and substituted derivatives	HMDB0013676	null	-	8	Gentisic acid;2-Pyrocatechuic acid;Protocatechuic acid;2,6-Dihydroxybenzoic acid;3,5-Dihydroxybenzoic acid;2,4-Dihydroxybenzoic acid;Patulin;Pterosin F	HMDB0000152;HMDB0000397;HMDB0001856;HMDB0013676;HMDB0013677;HMDB0029666;HMDB0034299;HMDB0036606	5	2,3-Dihydroxybenzoate;3,4-Dihydroxybenzoate;2,5-Dihydroxybenzoate;Patulin;2,6-Dihydroxybenzoate	C00196;C00230;C00628;C16748;C21298	6427.91	2636.2	3647.8	1929.91	971.884	6377.29	3559.77	3120.77	2518.31	1743.96	2541.42	3125.89	1655.07	1089.34	2329.7	4819.67	3414.57	2348.37	6736.03	2163.43	2508.61	1658.07	13494.6	5770	7611.58	2252.3	2615.37	1692.39	847.674
neg-M154T244	0.464097	0.74776	none	154.063	4.07358	4-Phenylpyridine	C11H9N	[M-H]-	85.2	Organoheterocyclic compounds	Pyridines and derivatives	HMDB0033123	C11310	(map04976)Bile secretion;(map05012)Parkinson's disease	7	L-Histidine;L-2-Amino-3-(1-pyrazolyl)propanoic acid;Urocanic acid;Nicotinamide N-oxide;5-Oxo-2(5H)-isoxazolepropanenitrile;(E)-Urocanic acid;2-Aminonicotinic acid	HMDB0000177;HMDB0034267;HMDB0000301;HMDB0002730;HMDB0031338;HMDB0034174;HMDB0061680	7	L-Histidine;Histidine;3-(Pyrazol-1-yl)-L-alanine;D-Histidine;Urocanate;4-Nitroaniline;para-Benzoquinone_dioxime	C00135;C00768;C01162;C06419;C00785;C02126;C19345	4841.53	4750.59	1553.94	4886.01	4704.6	4805	7441.62	3745.49	5103.42	4617.06	5106.8	4202.5	4231.18	4632.17	5042.53	3962.44	4898.84	4482.2	5070.03	4155.2	4257.23	7087.89	4815.69	4133.06	4933.33	4729.43	3138.73	4983	4675.71
neg-M154T48	0.07343	1.2713	none	154.061	0.803283	L-Histidine	C6H9N3O2	[M-H]-	88.3	Organic acids and derivatives	Carboxylic acids and derivatives	HMDB0000177	C00135	(map00340)Histidine metabolism;(map00410)beta-Alanine metabolism;(map00970)Aminoacyl-tRNA biosynthesis;(map01060)Biosynthesis of plant secondary metabolites;(map01065)Biosynthesis of alkaloids derived from histidine and purine;(map01100)Metabolic pathways;(map01110)Biosynthesis of secondary metabolites;(map01230)Biosynthesis of amino acids;(map02010)ABC transporters;(map04974)Protein digestion an…	7	L-Histidine;L-2-Amino-3-(1-pyrazolyl)propanoic acid;Urocanic acid;Nicotinamide N-oxide;5-Oxo-2(5H)-isoxazolepropanenitrile;(E)-Urocanic acid;2-Aminonicotinic acid	HMDB0000177;HMDB0034267;HMDB0000301;HMDB0002730;HMDB0031338;HMDB0034174;HMDB0061680	7	L-Histidine;Histidine;3-(Pyrazol-1-yl)-L-alanine;D-Histidine;Urocanate;4-Nitroaniline;para-Benzoquinone_dioxime	C00135;C00768;C01162;C06419;C00785;C02126;C19345	14983.3	14145.2	13155.1	13953.6	13083.9	13617.9	13134.6	14576.2	14106.1	14222.8	14519.4	19150	15701.9	12995.7	13711.6	15145	15467.5	13330	15135.3	16166.4	13976.2	16261.4	13469.5	15682.7	16274.2	14200.2	13777.3	16452.3	12444.2
neg-M155T230	0.147026	1.13003	none	155.107	3.83143	2-Hydroxy-2,6,6-trimethylcyclohexanone	C9H16O2	[M-H]-	80.3	Organic oxygen compounds	Organooxygen compounds	HMDB0037023	null	-	30	4-Hydroxynonenal;2,4-Nonanedione;2-Nonenoic acid;6-Butyltetrahydro-2H-pyran-2-one;Dihydro-5-pentyl-2(3H)-furanone;cis-Ethyl 4-heptenoate;Hept-trans-2-en-1-yl acetate;Methyl 2-octenoate;Prenyl isobutyrate;Ethyl cyclohexanecarboxylate;4-Oxononanal;Quercuslactone a;2-Propenyl 2-ethylbutanoate;Cyclohexyl propionate;2-Hydroxy-2,6,6-trimethylcyclohexanone;Methyl (E)-2-octenoate;(E)-3-Heptenyl acetate;I…	HMDB0004362;HMDB0031263;HMDB0031271;HMDB0031514;HMDB0031531;HMDB0032265;HMDB0032307;HMDB0032413;HMDB0032491;HMDB0033167;HMDB0034716;HMDB0035307;HMDB0036208;HMDB0036222;HMDB0037023;HMDB0037496;HMDB0037618;HMDB0037629;HMDB0038272;HMDB0038275;HMDB0039736;HMDB0039794;HMDB0040210;HMDB0059728;HMDB0059817;HMDB0059840;HMDB0059894;HMDB0060286;HMDB0014426;HMDB0039671	5	Nonane-4,6-dione;Chalcogran;gamma-Nonalactone;Lidocaine;Angustifoline	C02445;C08471;C08501;C07073;C10751	4605.68	5651.03	4373.95	4807.66	4476.22	3539.41	3864.29	4845.67	4160.93	5480.24	5078.01	4050.75	3122.5	6640.72	4256.22	6243.88	4839.02	3322.39	4100.01	4639.26	5880.5	5303.05	3566.4	6120	4451.56	3562.26	3035.53	3538.02	3770.59
neg-M157T172	0.480153	0.673107	none	157.086	2.86178	3-Methoxycyclohexanecarboxylic acid	C8H14O3	[M-H]-	86.1	Organic acids and derivatives	Carboxylic acids and derivatives	NA	NA	-	17	Propyl levulinate;Isobutyric Acid Anhydride;cis-4-Hydroxycyclohexylacetic acid;trans-4-Hydroxycyclohexylacetic acid;3-Oxooctanoic acid;Alpha-Ketooctanoic acid;6-Ethyl-1-methyl-2,7,8-trioxabicyclo[3.2.1]octane;Tetrahydrofurfuryl propionate;Ethyl 3-oxohexanoate;1-Methyl-2-oxopropyl butyrate;2-Methylpropyl 3-oxobutanoate;3-Methylbutyl 2-oxopropanoate;Butyl acetoacetate;5-Butyl-1,4-dioxan-2-one;6-But…	HMDB0041616;HMDB0062788;HMDB0000451;HMDB0000909;HMDB0010721;HMDB0013211;HMDB0030303;HMDB0031177;HMDB0031307;HMDB0036230;HMDB0036395;HMDB0038305;HMDB0040447;HMDB0059938;HMDB0059939;HMDB0060683;HMDB0060685	3	Ethyl_3-oxohexanoate;3-Oxovalproic_acid;2-n-Propyl-4-oxopentanoic_acid	C02975;C16652;C16655	12881.2	7283.89	11441.9	11308.8	6730.7	10209.8	11270.7	5880.73	11997.3	13010.5	5896.7	6657.61	5561.8	5882.34	5395.74	7661.93	9249.06	12065.4	6519.93	10624.3	14470	7712.43	5051.96	5399.39	5352.95	4838.08	5016.9	5888.22	5288.05
neg-M157T247_2	0.651861	0.372262	none	157.124	4.12479	Pelargonic acid	C9H18O2	[M-H]-	86.1	Lipids and lipid-like molecules	Fatty Acyls	HMDB0000847	C01601	-	25	Oenanthic ether;Pelargonic acid;xi-2-Ethylheptanoic acid;Methyl caprylate;Heptyl acetate;4-Methyloctanoic acid;Butyl 3-methylbutanoate;3-Heptyl acetate;5-Methylhexyl acetate;3-Octyl formate;Pentyl butanoate;Propyl hexanoate;Hexyl propionate;3-Methylbutyl 2-methylpropanoate;1-Hydroxy-3-nonanone;3-(Hydroxymethyl)-2-octanone;4-Methyl-2-pentyl-1,3-dioxolane;2-Methylpropyl 3-methylbutanoate;Octyl form…	HMDB0000798;HMDB0000847;HMDB0030331;HMDB0031291;HMDB0031480;HMDB0031557;HMDB0032042;HMDB0032309;HMDB0032406;HMDB0032454;HMDB0034162;HMDB0034165;HMDB0034606;HMDB0036234;HMDB0037143;HMDB0037164;HMDB0037288;HMDB0038040;HMDB0038603;HMDB0039216;HMDB0039219;HMDB0040221;HMDB0040295;HMDB0040430;HMDB0059822	1	Nonanoic_acid	C01601	271147	274981	280272	327063	298102	303307	253413	344739	252379	179246	214119	205123	196496	227643	180568	213674	256051	193840	215882	296421	166159	268808	140664	238083	236574	193698	264085	326241	275141
neg-M157T429	0.596564	0.659074	none	157.122	7.14685	Pelargonic acid	C9H18O2	[M-H]-	86.1	Lipids and lipid-like molecules	Fatty Acyls	HMDB0000847	C01601	-	25	Oenanthic ether;Pelargonic acid;xi-2-Ethylheptanoic acid;Methyl caprylate;Heptyl acetate;4-Methyloctanoic acid;Butyl 3-methylbutanoate;3-Heptyl acetate;5-Methylhexyl acetate;3-Octyl formate;Pentyl butanoate;Propyl hexanoate;Hexyl propionate;3-Methylbutyl 2-methylpropanoate;1-Hydroxy-3-nonanone;3-(Hydroxymethyl)-2-octanone;4-Methyl-2-pentyl-1,3-dioxolane;2-Methylpropyl 3-methylbutanoate;Octyl form…	HMDB0000798;HMDB0000847;HMDB0030331;HMDB0031291;HMDB0031480;HMDB0031557;HMDB0032042;HMDB0032309;HMDB0032406;HMDB0032454;HMDB0034162;HMDB0034165;HMDB0034606;HMDB0036234;HMDB0037143;HMDB0037164;HMDB0037288;HMDB0038040;HMDB0038603;HMDB0039216;HMDB0039219;HMDB0040221;HMDB0040295;HMDB0040430;HMDB0059822	1	Nonanoic_acid	C01601	33868	27852.7	96572	73199.3	57317.4	53970.3	36800.9	29600.4	46713.2	25826	75898.1	22826.1	24159.6	31269.5	32512.1	51840.5	31226.7	28170	112468	107678	50510.6	19063.6	73351.3	21934.4	71518.9	9553.73	25552.3	32375.8	33402.9
neg-M157T449	0.172448	1.14331	none	157.122	7.49132	Pelargonic acid	C9H18O2	[M-H]-	86.1	Lipids and lipid-like molecules	Fatty Acyls	HMDB0000847	C01601	-	25	Oenanthic ether;Pelargonic acid;xi-2-Ethylheptanoic acid;Methyl caprylate;Heptyl acetate;4-Methyloctanoic acid;Butyl 3-methylbutanoate;3-Heptyl acetate;5-Methylhexyl acetate;3-Octyl formate;Pentyl butanoate;Propyl hexanoate;Hexyl propionate;3-Methylbutyl 2-methylpropanoate;1-Hydroxy-3-nonanone;3-(Hydroxymethyl)-2-octanone;4-Methyl-2-pentyl-1,3-dioxolane;2-Methylpropyl 3-methylbutanoate;Octyl form…	HMDB0000798;HMDB0000847;HMDB0030331;HMDB0031291;HMDB0031480;HMDB0031557;HMDB0032042;HMDB0032309;HMDB0032406;HMDB0032454;HMDB0034162;HMDB0034165;HMDB0034606;HMDB0036234;HMDB0037143;HMDB0037164;HMDB0037288;HMDB0038040;HMDB0038603;HMDB0039216;HMDB0039219;HMDB0040221;HMDB0040295;HMDB0040430;HMDB0059822	1	Nonanoic_acid	C01601	11724.3	12080.5	11862.6	10533	11885.3	10080.7	8723.5	10561.7	8590.15	11040.5	12373.2	8064.88	9138.94	10177	11046.9	10320.4	9900.03	8778.9	10362.1	11876.2	10750.3	7904.67	10850.1	9866.82	11506.9	11881.4	9855	10077.1	10128.1
neg-M157T546	0.362141	0.858611	none	157.122	9.10042	Pelargonic acid	C9H18O2	[M-H]-	86.1	Lipids and lipid-like molecules	Fatty Acyls	HMDB0000847	C01601	-	25	Oenanthic ether;Pelargonic acid;xi-2-Ethylheptanoic acid;Methyl caprylate;Heptyl acetate;4-Methyloctanoic acid;Butyl 3-methylbutanoate;3-Heptyl acetate;5-Methylhexyl acetate;3-Octyl formate;Pentyl butanoate;Propyl hexanoate;Hexyl propionate;3-Methylbutyl 2-methylpropanoate;1-Hydroxy-3-nonanone;3-(Hydroxymethyl)-2-octanone;4-Methyl-2-pentyl-1,3-dioxolane;2-Methylpropyl 3-methylbutanoate;Octyl form…	HMDB0000798;HMDB0000847;HMDB0030331;HMDB0031291;HMDB0031480;HMDB0031557;HMDB0032042;HMDB0032309;HMDB0032406;HMDB0032454;HMDB0034162;HMDB0034165;HMDB0034606;HMDB0036234;HMDB0037143;HMDB0037164;HMDB0037288;HMDB0038040;HMDB0038603;HMDB0039216;HMDB0039219;HMDB0040221;HMDB0040295;HMDB0040430;HMDB0059822	1	Nonanoic_acid	C01601	14241.2	12125.8	14188.6	27335.1	16839	14378.3	13344.5	16593.5	14575.2	12433.1	29361.7	23731.4	15833	18504.6	12833.2	17943.3	16250.4	12204.9	17365	22030.1	12653.4	17407.1	11839.8	15323.9	12813.6	15057.9	12404.1	14719.7	12946.6
neg-M158T151	0.454003	0.65189	none	158.06	2.50931	Indole-3-acetaldehyde	C10H9NO	[M-H]-	96.4	Organoheterocyclic compounds	Indoles and derivatives	HMDB0001190	C00637	(map00380)Tryptophan metabolism;(map01100)Metabolic pathways	4	N-Hydroxy-1-aminonaphthalene;Indoleacetaldehyde;MG(10:0/0:0/0:0);MG(0:0/10:0/0:0)	HMDB0062503;HMDB0001190;HMDB0072866;HMDB0072874	4	Indole-3-acetaldehyde;3-Methyl-quinolin-2-ol;Echinopsine;N-Hydroxy-1-aminonaphthalene	C00637;C06345;C10663;C14789	3590.25	3812.4	4034.43	4054.35	4923.32	4051.66	4067.12	5332.66	4486.16	3320.87	3604.43	4640.87	4823.98	4165.9	4884.87	4154.06	4857.44	3932.54	5647.66	2874.65	3112.51	4400.07	4918.9	4673.24	3729.04	4034.33	4190.05	4403.53	4577.39
neg-M158T159	0.438615	0.672125	none	158.118	2.65702	Pregabalin	C8H17NO2	[M-H]-	78.5	Organic acids and derivatives	Carboxylic acids and derivatives	HMDB0014375	NA	-	33	DL-2-Aminooctanoic acid;Pregabalin;2-Octenoic acid;trans-2-Octenoic acid;4-ene-Valproic acid;2-ene-Valproic acid;(3Z)-2-Propylpent-3-enoic acid;(3E)-2-Propylpent-3-enoic acid;Ethyl (卤)-2-methyl-4-pentenoate;2,3-Octanedione;Methyl cyclohexanecarboxylate;Cyclohexyl acetate;Cyclohexaneacetic acid;Allyl valerate;cis-5-Octenoic acid;Ethyl (E)-3-hexenoate;Ethyl 5-hexenoate;Ethyl 2E-hexenoate;Ethyl tran…	HMDB0000991;HMDB0014375;HMDB0000392;HMDB0001568;HMDB0013897;HMDB0013902;HMDB0013903;HMDB0013904;HMDB0029761;HMDB0031293;HMDB0031343;HMDB0031352;HMDB0031403;HMDB0032164;HMDB0032207;HMDB0032266;HMDB0032267;HMDB0032268;HMDB0032278;HMDB0032533;HMDB0035422;HMDB0036212;HMDB0036236;HMDB0037622;HMDB0037624;HMDB0037630;HMDB0038036;HMDB0038310;HMDB0039793;HMDB0039872;HMDB0040212;HMDB0040215;HMDB0059908	7	Cycloheptanecarboxylic_acid;Cyclohexyl_acetate;2-n-Propyl-4-pentenoic_acid;2-n-Propyl-2-pentenoic_acid;2-n-Propyl-3-pentenoic_acid;Allyl_isovalerate;(Z)-3-Hexen-1-ol_acetate	C12104;C12297;C16648;C16653;C16654;C19318;C19757	2677.32	1757.76	1727.73	1365.35	2167.85	1278.1	701.356	1480.72	1573.09	2872.71	1261.53	2241.57	1244.57	1363.19	1668.97	1660.78	1593.24	1515.96	1828.55	1186.7	2549.41	2659.71	966.054	1197.18	1269.31	1060.93	849.314	669.002	1183.89
neg-M159T150	0.492281	0.502497	none	159.092	2.49168	3-Hydroxyvalproic acid	C8H16O3	[M-H]-	74.3	Lipids and lipid-like molecules	Fatty Acyls	HMDB0013899	C16651	(map00982)Drug metabolism - cytochrome P450	7	Tryptamine;Anatabine;Tolazoline;N-Norgramine;6-Methylquinoline;2-Aminonaphthalene;Quinaldine	HMDB0000303;HMDB0004476;HMDB0014935;HMDB0038456;HMDB0033115;HMDB0041802;HMDB0042004	8	Tryptamine;2-(2-Aminoethyl)indole;Tolazoline;Anatabine;Anabaseine;N-Methylmyosmine;2-Naphthylamine;1-Naphthylamine	C00398;C02548;C07147;C10126;C16906;C21154;C02227;C14790	3823.15	4385.22	4027.69	4507.01	4345.57	4330.34	4325.88	5519.05	4646	3563.32	5049.9	5128.05	5081.34	4033.01	4594.97	3506.6	4577.48	3522.11	5577.59	3517.03	3636.79	4901.35	5138.3	5875.85	4875.61	5440.15	4340.73	3913.39	4774.57
neg-M159T182	0.234704	1.01029	none	159.102	3.03978	3-Hydroxyoctanoic acid	C8H16O3	[M-H]-	93	Organic acids and derivatives	Hydroxy acids and derivatives	HMDB0001954	C20793	(map04024)cAMP signaling pathway	15	(7R)-7-hydroxyoctanoic Acid;7-Hydroxyoctanoic acid;Hydroxyoctanoic acid;3-Hydroxyoctanoic acid;(R)-2-Hydroxycaprylic acid;(R)-3-Hydroxyoctanoic acid;5-Hydroxyvalproic acid;3-Hydroxyvalproic acid;4-Hydroxyvalproic acid;Ethyl (卤)-3-hydroxyhexanoate;(+/-)-Ethyl 2-hydroxy-3-methylvalerate;Peroxyoctanoic acid;Isoamyl lactate;Ethyl 2-hydroxy-4-methylpentanoate;Pheniramine	HMDB0062596;HMDB0000486;HMDB0000711;HMDB0001954;HMDB0002264;HMDB0010722;HMDB0013898;HMDB0013899;HMDB0013900;HMDB0031509;HMDB0032270;HMDB0032827;HMDB0059825;HMDB0059867;HMDB0015557	9	Ethyl_(R)-3-hydroxyhexanoate;Ethyl_(S)-3-hydroxyhexanoate;4-Hydroxyvalproic_acid;5-Hydroxyvalproic_acid;3-Hydroxyvalproic_acid;Rengyol;3-Hydroxyoctanoate;Borrerine;Festuclavine	C03864;C03865;C16649;C16650;C16651;C17527;C20793;C09054;C20408	12665.1	9319.22	12906	30158.2	10987.6	6777.64	8062.93	7782.68	10086.5	15655.5	8560.56	11217.9	5375.67	6865.27	6317.86	11172.6	8638.46	8182.79	7085.48	8613.74	11665.4	11432.2	7803.47	7355.99	9044.1	6104.61	7596.3	5404.12	6733.16
neg-M159T247	0.134835	1.03679	none	159.128	4.12456	1-(1-methylethenyl)-3-(1-methylethyl)-benzene	C12H16	[M-H]-	86.1	Benzenoids	Benzene and substituted derivatives	HMDB0061814	null	-	1	2-ethylhexanoate (isobar with 2-propylpentanoate)	HMDB0062546	0	-	-	1722.37	1676.46	1650.93	2056.58	2124.01	1601.14	3232.46	1903.48	1599.98	1275.82	1527.66	1163.19	1177.95	1707.79	1143.6	1433.71	1660.84	1468.78	1427.22	2180.75	1168.32	1808.22	819.741	1444.08	1446.61	1353.51	1310.06	1955.63	1697.61
neg-M161T140_2	0.543356	0.468455	none	161.003	2.3393	Zwiebelane B	C6H10OS2	[M-H]-	74.4	Organoheterocyclic compounds	Thiolanes	HMDB0040718	null	-	0	-	-	1	5-O-(1-Carboxyvinyl)-3-phosphoshikimate	C01269	4336.37	3456.84	4180.91	2800.09	2469.32	2511.54	2456.15	2106	2039.1	5449.08	9138.57	3779.81	3231.79	2939.45	2285.46	2550.93	2585.64	1947.7	2100.72	7091.6	5031.53	3347.76	2956.35	4229.09	6547.68	7019.04	2500.38	2333.24	2164.56
neg-M161T50	0.0752283	1.44973	none	161.044	0.826417	3-Oxopentanoic acid	C5H8O3	[M+FA-H]-	81.2	Organic acids and derivatives	Keto acids and derivatives	HMDB0003771	NA	-	9	2-Hydroxyadipic acid;3-Hydroxyadipic acid;3-Hydroxymethylglutaric acid;2(R)-Hydroxyadipic acid;Levoglucosan;D-1-Deoxy-erythro-hexo-2,3-diulose;Diethyl dicarbonate;D-1,5-Anhydrofructose;2-Hydroxy-2-ethylsuccinic acid	HMDB0000321;HMDB0000345;HMDB0000355;HMDB0000368;HMDB0000640;HMDB0029934;HMDB0032873;HMDB0041561;HMDB0059758	20	Lichenin;(R)-3,3-Dimethylmalate;3-Ethylmalate;2-Hydroxyadipate;(R)-2-Ethylmalate;L-Rhamnono-1,4-lactone;(2R,3S)-2,3-Dimethylmalate;3-Hydroxy-3-methylglutarate;2-Dehydro-3-deoxy-L-fuconate;2-Dehydro-3-deoxy-L-rhamnonate;D-Fucono-1,4-lactone;2-Dehydro-3-deoxy-D-fuconate;3,6-Anhydrogalactose;3,6-Anhydroglucose;1,5-Anhydro-D-fructose;Diethyl_pyrocarbonate;(S)-2-(Hydroxymethyl)glutarate;2-Deoxy-scyllo…	C00478;C01088;C01989;C02360;C02488;C02991;C03652;C03761;C03827;C03979;C06158;C06159;C06474;C06478;C06485;C11592;C16390;C17209;C18028;C20902	13557.9	13377.3	19727	25558.6	11543	18602.4	14162.9	9844.51	20796.8	10243.3	13232.3	10034.9	12053.6	51191.4	10408.9	13853.3	11288.5	10755.8	11152.9	18978.5	11653.5	9621.01	10444.2	12903.5	9578.45	13216.8	10658.4	11148.2	13746.3
neg-M163T208	0.627032	0.528363	none	163.075	3.47068	Phenyl butyrate	C10H12O2	[M-H]-	90	Benzenoids	Benzene and substituted derivatives	HMDB0041612	null	-	46	4-Isopropylbenzoic acid;Phenyl butyrate;2-Phenylbutyric acid;Benzenebutanoic acid;3-Phenylbutyric acid;Isoeugenol;Eugenol;Methyl 3-phenylpropanoate;Benzyl propionate;Propyl benzoate;Isopropyl benzoate;3-Hydroxy-4-phenylbutan-2-one;3-(4-Methoxyphenyl)-2-propen-1-ol;Ethyl phenylacetate;1-Phenylethyl acetate;1-(4-Methoxyphenyl)-2-propanone;4-(4-Hydroxyphenyl)-2-butanone;2-Phenylethyl acetate;3-Pheny…	HMDB0035268;HMDB0041612;HMDB0000329;HMDB0000543;HMDB0001955;HMDB0005802;HMDB0005809;HMDB0030060;HMDB0030063;HMDB0031761;HMDB0032038;HMDB0032336;HMDB0032586;HMDB0032618;HMDB0032620;HMDB0032891;HMDB0033723;HMDB0033945;HMDB0034471;HMDB0034615;HMDB0034732;HMDB0035213;HMDB0035414;HMDB0036098;HMDB0037160;HMDB0037174;HMDB0038184;HMDB0040359;HMDB0040460;HMDB0041472;HMDB0041473;HMDB0030911;HMDB0031900;HMD…	22	p-Cumate;Evodone;beta-Thujaplicin;gamma-Thujaplicin;Eugenol;Isoeugenol;Phenethyl_acetate;Dihydrosafrole;(2E,4E,6E)-2,6-Dimethylocta-2,4,6-trienedial;alpha-Santonin;Achillin;Ambrosin;Aromaticin;Desacetoxymatricarin;7alpha-Hydroxydehydrocostus_lactone;beta-Santonin;Xanthatin;Xerantholide;Zaluzanin_C;Zederone;Zedoarol;Isozaluzanin_C	C06578;C09858;C09904;C09905;C10453;C10469;C12303;C19229;C19729;C02206;C09287;C09292;C09300;C09394;C09476;C09545;C09601;C09605;C09606;C17085;C17490;C17912	4545.87	5406.59	2892.53	2116.93	3781.48	2987.77	2011.95	3173.57	2751.73	7031.16	3069.56	4681.85	3061.75	5879.59	4652.93	3697.55	2133.91	4667.17	2535.43	3840	4731.93	3459.74	4251.99	6974.62	3036.33	1888.38	1762.55	1797.07	4501.24
neg-M163T53	0.365264	0.620478	none	163.06	0.879967	(E)-1,11-Tridecadiene-3,5,7,9-tetrayne	C13H8	[M-H]-	73.8	Hydrocarbons	Unsaturated hydrocarbons	HMDB0033582	null	-	20	GlcNAc-GlcA-(Gal)2-Xyl;L-Fucose-1P;N-Acetylglucosamine-1P;N-Acetylglucosamine-6P;L-Fucose;Rhamnose;1,5-Anhydrosorbitol;Beta-D-Fucose;3-Deoxyfructose;L-Rhamnulose;2-Deoxygalactopyranose;D-Fucose;2-O-Methyl-D-xylose;Alpha-L-fucose;beta-L-fucose;L-Fuculose;N-acetyltryptophan;Methylphenobarbital;Nigellicine;cyclic 6-Hydroxymelatonin	HMDB0062477;HMDB0062489;HMDB0062498;HMDB0062499;HMDB0000174;HMDB0000849;HMDB0002712;HMDB0003081;HMDB0005876;HMDB0010207;HMDB0012327;HMDB0029196;HMDB0033821;HMDB0059624;HMDB0059625;HMDB0060267;HMDB0013713;HMDB0014987;HMDB0030269;HMDB0060810	26	L-Rhamnose;2-Deoxy-D-glucose;L-Rhamnulose;6-Deoxy-D-galactose;6-Deoxy-L-galactose;D-Rhamnose;L-Fuculose;beta-D-Fucose;beta-L-Rhamnose;L-Rhamnofuranose;alpha-L-Rhamnose;6-Deoxy-D-glucose;2-Deoxy-D-galactose;1,5-Anhydro-D-glucitol;(+)-Quercitol;(-)-Viburnitol;Quinovose;1,5-Anhydro-D-mannitol;alpha-L-Fucopyranose;beta-L-Fucopyranose;6-Deoxy-L-altrose;6-Deoxy-D-talose;Phenolic_steroid;3-Deoxyestradio…	C00507;C00586;C00861;C01018;C01019;C01684;C01721;C02095;C02338;C02431;C02476;C02522;C02781;C07326;C08258;C08259;C08352;C16538;C20835;C20836;C21033;C21058;C02453;C14239;C03137;C07829	4751.43	4170.68	11199.6	3366.58	4627.94	1437.32	8581.64	1557.55	2315.02	8438.78	5131.57	2424.88	4239.37	1067.22	9877.51	8183.8	1349.65	3948.08	7452.41	2376.82	3322.98	2978.24	5014.44	5730.43	7204.73	6949.57	8550.24	6265	5378.99
neg-M163T83	0.285717	0.959466	none	163.039	1.38263	2-Coumaric acid	C9H8O3	[M-H]-	91.4	Phenylpropanoids and polyketides	Cinnamic acids and derivatives	HMDB0002641	C01772	(map00360)Phenylalanine metabolism;(map00940)Phenylpropanoid biosynthesis;(map01110)Biosynthesis of secondary metabolites;(map01120)Microbial metabolism in diverse environments	0	-	-	0	-	-	3136.12	2991.24	3277.73	2623	2444.67	3392.24	2716.69	4080.5	3925.14	2686.04	2648.12	3909.62	3052.38	3265.24	3808.44	3046.95	2560.2	2764.54	3282.13	3529.67	3365.53	3119.25	3893.95	4657.26	3654.43	3097.68	3319.29	3633.99	2813.96
neg-M164T144_2	0.0326842	1.41466	significant	164.072	2.40558	L-(-)-Phenylalanine	C9H11NO2	[M-H]-	97.9	Organic acids and derivatives	Carboxylic acids and derivatives	NA	NA	-	17	5-(3-Pyridyl)-2-hydroxytetrahydrofuran;L-Phenylalanine;3-Pyridinebutanoic acid;Benzocaine;Norsalsolinol;Gentiatibetine;Ethyl 2-aminobenzoate;Methyl N-methylanthranilate;Benzyl glycinate;4-Hydroxy-1-(3-pyridinyl)-1-butanone;Cinnamic acid;trans-Cinnamic acid;(E)-3-(2-Hydroxyphenyl)-2-propenal;Di-2-furanylmethane;1-Phenyl-1,2-propanedione;3,4-Dihydro-2H-1-benzopyran-2-one;(E)-3-(4-Hydroxyphenyl)-2-p…	HMDB0062407;HMDB0000159;HMDB0001007;HMDB0004992;HMDB0006044;HMDB0033485;HMDB0033589;HMDB0034169;HMDB0059934;HMDB0062402;HMDB0000567;HMDB0000930;HMDB0031725;HMDB0032947;HMDB0035243;HMDB0036626;HMDB0040986	17	L-Phenylalanine;Phenylalanine;D-Phenylalanine;Benzocaine;Tricaine;Metolcarb;4-Hydroxy-1-(3-pyridinyl)-1-butanone;5-(3-Pyridyl)-2-hydroxytetrahydrofuran;L-beta-Phenylalanine;D-beta-Phenylalanine;trans-Cinnamate;Dihydrocoumarin;4-Hydroxycinnamyl_aldehyde;3-Hydroxy-1-indanone;3-Isochromanone;Cinnamic_acid;Pyruvophenone	C00079;C02057;C02265;C07527;C18090;C18747;C19565;C19578;C20487;C20488;C00423;C02274;C05608;C07720;C07728;C10438;C17268	296572	224196	169341	217289	170719	253554	183888	226486	226158	199218	222455	231675	196927	237054	185645	170789	245742	207535	208068	174298	227299	222253	200124	374417	221148	226490	365036	282258	249259
neg-M165T152	0.910284	0.354827	none	165.055	2.53688	3-Methylbenzaldehyde	C8H8O	[M+FA-H]-	86.1	Benzenoids	Benzene and substituted derivatives	HMDB0029637	C07209	(map00622)Xylene degradation;(map01100)Metabolic pathways;(map01120)Microbial metabolism in diverse environments;(map01220)Degradation of aromatic compounds	25	Ethyl 2-furanacrylate;3,5-Dimethoxybenzaldehyde;3-(3-Hydroxyphenyl)propanoic acid;D-Phenyllactic acid;L-3-Phenyllactic acid;Phenyllactic acid;4-Methoxyphenylacetic acid;Desaminotyrosine;3-Phenoxypropionic acid;Homovanillin;Ethyl vanillin;Ethyl salicylate;3,4-Dihydroxyphenylacetone;Guaicyl acetate;3,4-Dimethoxybenzaldehyde;Ethylparaben;Methyl 2-methoxybenzoate;Methyl 4-methoxybenzoate;3-(2-Hydroxy…	HMDB0041611;HMDB0062348;HMDB0000375;HMDB0000563;HMDB0000748;HMDB0000779;HMDB0002072;HMDB0002199;HMDB0002229;HMDB0005175;HMDB0029665;HMDB0029817;HMDB0031132;HMDB0032030;HMDB0032138;HMDB0032573;HMDB0032605;HMDB0032639;HMDB0033752;HMDB0034243;HMDB0034993;HMDB0040645;HMDB0041683;HMDB0059969;HMDB0062590	12	3-(2-Hydroxyphenyl)propanoate;Tropate;Phloretate;Veratraldehyde;3-Ethoxybenzoate;4-Hydroxyhydratropate;3-Methoxy-4-hydroxyphenylacetaldehyde;Phenyllactate;Paeonol;Apocynin;3-(3-Hydroxyphenyl)propanoic_acid;Caffeyl_alcohol	C01198;C01456;C01744;C02201;C02363;C03080;C05581;C05607;C10712;C11380;C11457;C12206	5731.88	4708.65	8337.69	4677.7	7265.43	13955.4	6039.66	5623.91	9032.68	4664.59	4733.22	4585.02	3305.68	4644.67	4153.64	4347.97	5372.2	4550.49	4159.1	4966.52	5023.99	5694.3	4297.65	7886.54	8533.68	4450.17	4772.91	5089.96	4322.37
neg-M165T219	0.733106	0.366606	none	165.092	3.65775	alpha-Teresantalic acid	C10H14O2	[M-H]-	89.1	Lipids and lipid-like molecules	Prenol lipids	HMDB0034922	null	-	23	Perillic acid;3-Hydroxy-p-mentha-1,8-dien-7-al;2-(4-methoxyphenyl)propan-2-ol;Wine lactone;6-Pentyl-2H-pyran-2-one;2-tert-Butyl-1,4-benzenediol;2-Methoxy-4-propylphenol;Pentyl 2-furyl ketone;1,1-Dimethoxy-2-phenylethane;alpha-Teresantalic acid;Epinepetalactone;2,4,7-Decatrienoic acid;Perilla ketone;Marmelolactone A;Isomintlactone;1,4-Epidioxy-p-mentha-2,8-diene;1,2:3,4-Diepoxy-p-menth-8-ene;5-Hyd…	HMDB0004586;HMDB0041584;HMDB0062603;HMDB0029691;HMDB0031085;HMDB0032062;HMDB0032135;HMDB0032462;HMDB0032615;HMDB0034922;HMDB0035063;HMDB0035235;HMDB0035328;HMDB0036042;HMDB0036084;HMDB0036878;HMDB0036879;HMDB0037011;HMDB0037012;HMDB0037044;HMDB0039382;HMDB0040176;HMDB0041000	17	(+)-Bornane-2,5-dione;Dolichodial;Nepetalactone_cis-trans-form;Nepetalactone_trans-cis-form;Carvone_oxide;Piquerol_A;Rotundifolone;Perillic_acid;Myrtenic_acid;4-Butoxyphenol;Camphorquinone;(6E)-8-Oxogeranial;4-(4-Hydroxyphenyl)-2-butanol;(+/-)-Asarinol_A;4-n-Butylresorcinol;Oxocamphor;Bornane-2,6-dione	C03037;C09777;C09791;C09792;C09841;C09887;C09896;C11924;C11940;C14351;C14515;C17622;C17690;C17824;C18343;C18352;C20320	237652	115321	31662.1	37634.8	61134.4	19285.4	10000.5	92744.4	64164.4	236458	77619.6	130699	53391.9	261919	60193.6	166725	60843.6	243003	37790.6	155423	457863	137016	170018	339811	91247.8	26830.4	26152.6	26552.5	116829
neg-M166T213	0.710014	0.588426	none	165.978	3.54808	2(3H)-Benzothiazolethione	C7H5NS2	[M-H]-	89.4	Organoheterocyclic compounds	Benzothiazoles	HMDB0030524	C14437	-	2	2(3H)-Benzothiazolethione;Trifluoromethanesulfonic acid	HMDB0030524;HMDB0036577	1	2-Mercaptobenzothiazole	C14437	52521.2	58415.8	41585	55813.6	61054.2	54285.6	59797.9	53465	57729.5	47905.6	48473.2	46303.4	47844.2	54936.5	56628.9	55612.6	55977	55755.3	61534.6	42917.7	47001.6	52191.3	61772.3	43461.2	48973.6	47618.5	60301.9	54393.7	52495.7
neg-M166T411	0.56342	0.661602	none	165.978	6.85553	2(3H)-Benzothiazolethione	C7H5NS2	[M-H]-	89.4	Organoheterocyclic compounds	Benzothiazoles	HMDB0030524	C14437	-	2	2(3H)-Benzothiazolethione;Trifluoromethanesulfonic acid	HMDB0030524;HMDB0036577	1	2-Mercaptobenzothiazole	C14437	384141	359689	334722	346350	308494	276110	293990	257132	248820	334107	396045	279821	299591	341571	296994	241696	261874	266054	266919	378710	359672	307912	354306	348057	372334	363117	290255	289540	273172
neg-M166T438	0.150227	0.897768	none	165.978	7.30102	2(3H)-Benzothiazolethione	C7H5NS2	[M-H]-	86.1	Organoheterocyclic compounds	Benzothiazoles	HMDB0030524	C14437	-	7	2(3H)-Benzothiazolethione;Trifluoromethanesulfonic acid;Homovanillic acid sulfate;2-Hydroxy-4-methoxyacetophenone 5-sulfate;Dihydrocaffeic acid 3-sulfate;3-hydroxy-3-(3-hydroxyphenyl)propanoic acid-O-sulphate;3-(3,5-dihydroxyphenyl)-1-propanoic acid sulphate	HMDB0030524;HMDB0036577;HMDB0011719;HMDB0041648;HMDB0041721;HMDB0059967;HMDB0061117	1	2-Mercaptobenzothiazole	C14437	549743	522090	169455	177529	401653	404381	130290	375741	428959	488147	454605	426131	300545	481553	429598	374834	423666	364943	433374	476553	249684	455237	522224	328914	400348	190468	391959	355972	426394
neg-M167T138	0.0332559	1.23405	significant	167.02	2.29513	Uric acid	C5H4N4O3	[M-H]-	89.4	Organoheterocyclic compounds	Imidazopyrimidines	HMDB0000289	C00366	(map00230)Purine metabolism;(map01100)Metabolic pathways;(map01120)Microbial metabolism in diverse environments;(map04976)Bile secretion	2	Uric acid;1'-Acetoxyeugenol acetate	HMDB0000289;HMDB0036544	5	Urate;1'-Acetoxyeugenol_acetate;2-(6'-Methylthio)hexylmalic_acid;3-(6'-Methylthio)hexylmalic_acid;Morindaparvin_A	C00366;C10427;C17226;C17227;C10374	3952.17	4257.88	3028	3269.43	2017.37	4680.12	4443.64	2160.6	2740.18	2582.22	7007.81	3547.21	3725.77	3758.85	2774.7	3896.58	4262.51	3113.17	3350.72	5293.4	2540.04	2364.81	3135.33	2202.55	3577.78	3647.3	2960.08	3444.96	2510.97
neg-M167T201	0.807746	0.510504	none	167.034	3.35527	Homogentisic acid	C8H8O4	[M-H]-	76.6	Benzenoids	NA	HMDB0000130	C00544	(map00130)Ubiquinone and other terpenoid-quinone biosynthesis;(map00350)Tyrosine metabolism;(map00643)Styrene degradation;(map01100)Metabolic pathways;(map01120)Microbial metabolism in diverse environments	0	-	-	0	-	-	1358.39	16950.7	4363.6	827.103	3973.5	7942.35	882.796	1919.45	5769.87	1117.09	10879.1	11735	4825.05	25443.4	17013.4	17716.9	7374.11	1247.31	2419.08	1291.74	6840.08	804.594	89079.5	4187.34	42918.1	21687.9	2249.56	1263.9	1917.93
neg-M167T232	0.350523	0.681085	none	167.107	3.86094	(Z)-1,3-Octadiene	C8H12	[M+Hac-H]-	86	Hydrocarbons	Unsaturated hydrocarbons	HMDB0061897	null	-	20	trans-4,5-epoxy-2(E)-decenal;Ethyl (4Z)-4,7-octadienoate;Methyl octynecarboxylate;(+/-)-Dihydromintlactone;2,4-Hexadienyl butyrate;2,4-Hexadienyl isobutyrate;cis-3-Hexenyl crotonate;(+/-)-2-(5-Methyl-5-vinyltetrahydrofuran-2-yl)propionaldehyde;(-)-(Z)-Tetrahydro-6-(2-pentenyl)-2H-pyran-2-one;5,6-Dihydro-6-pentyl-2H-pyran-2-one;6-Hydroxy-2,6-dimethyl-2,7-octadien-4-one;Epoxyartemisia ketone;Ascari…	HMDB0013105;HMDB0031156;HMDB0031273;HMDB0032219;HMDB0032312;HMDB0032313;HMDB0032319;HMDB0032434;HMDB0033700;HMDB0034452;HMDB0034670;HMDB0035714;HMDB0035766;HMDB0035829;HMDB0036067;HMDB0036103;HMDB0037014;HMDB0037175;HMDB0037821;HMDB0040639	30	6-Oxocineole;1,2-Campholide;(+)-exo-5-Hydroxycamphor;Iridodial;(Z)-3,5-Hexadienyl_butyrate;Lilac_aldehyde;Tiglyl_tiglate;(+)-Iridodial;Iridomyrmecin;cis-trans-Nepetalactol;Ascaridole;Chrysanthemic_acid;Diosphenol;(4R,7R)-4-Isopropenyl-7-methyl-2-oxo-oxepanone;(3S,6R)-6-Isopropenyl-3-methyl-2-oxo-oxepanone;(4S,7R)-4-Isopropenyl-7-methyl-2-oxo-oxepanone;(3S,6S)-6-Isopropenyl-3-methyl-2-oxo-oxepanon…	C00848;C02108;C03448;C06069;C08489;C08498;C08546;C09785;C09786;C09804;C09836;C09842;C09854;C11402;C11403;C11414;C11418;C11651;C11937;C11943;C11944;C16461;C18019;C19083;C19731;C20221;C20222;C20223;C20322;C20323	28543.2	24968.2	17965	13691.5	11575.6	14871.2	18533.6	15605.3	14773.8	53050.4	19561.9	30465.4	18746.1	34604.9	21936.6	20567.8	7631.01	22093.8	17576.3	13574.8	34751.3	26910.7	19531.5	33580.7	19455.1	14532.3	8750.45	9853.88	21065.4
neg-M167T253	0.986214	0.0796995	none	167.143	4.21562	(1R,2R)-1,2,7,7-Tetramethylbicyclo[2.2.1]heptan-2-ol	C11H20O	[M-H]-	70.7	Lipids and lipid-like molecules	Prenol lipids	HMDB0035417	null	-	6	10-Undecenal;(+/-)-trans- and cis-4,8-Dimethyl-3,7-nonadien-2-ol;10-Undecen-2-one;(1R,2R)-1,2,7,7-Tetramethylbicyclo[2.2.1]heptan-2-ol;9-Undecenal;2-Undecenal	HMDB0031128;HMDB0032238;HMDB0033577;HMDB0035417;HMDB0037807;HMDB0040247	1	2-Methylisoborneol	C20243	1815.48	1653.02	1732.86	1765.37	2356.6	1927.45	3259.13	1893.56	2036.66	1626.29	1824.21	1652.35	1793.91	1978.95	1798.04	1923.07	1859.67	2230.12	1855.62	1760.76	1645.68	2863.64	1879.27	2481.13	1834.37	1656.24	1796.82	1920.44	1826.92
neg-M167T257	0.000712263	1.87381	significant	167.019	4.27761	2-(Methylthio)benzoic acid	C8H8O2S	[M-H]-	85	Benzenoids	Benzene and substituted derivatives	NA	NA	-	1	1'-Acetoxyeugenol acetate	HMDB0036544	3	1'-Acetoxyeugenol_acetate;Orellanine;3,3'-Bipyridine-2,2',5,5',6,6'-hexol	C10427;C19959;C20381	2397.01	2445.83	2786.38	3456.04	3742.43	3487.25	4527.85	2381.52	2568.66	3315.59	6485.49	2931.26	3157.25	3744.92	3850.28	3039.85	3826.64	4033.16	3830.85	3073.65	3100.23	2897.98	2685.73	2690.99	3373.2	3031.47	2658.13	2305.6	2349.71
neg-M167T53	0.0215076	1.42788	significant	167.021	0.882033	Uric acid	C5H4N4O3	[M-H]-	92	Organoheterocyclic compounds	Imidazopyrimidines	HMDB0000289	C00366	(map00230)Purine metabolism;(map01100)Metabolic pathways;(map01120)Microbial metabolism in diverse environments;(map04976)Bile secretion	1	Uric acid	HMDB0000289	1	Urate	C00366	529831	589443	454122	602233	307676	779383	728476	322492	515956	571683	395647	557859	651328	698711	434247	617165	460728	482307	561422	602794	516416	457763	643837	445061	639871	647038	491294	558433	495794
neg-M168T80	0.750566	0.42046	none	168.077	1.32582	3-Methylhistidine	C7H11N3O2	[M-H]-	92	Organic acids and derivatives	Carboxylic acids and derivatives	HMDB0000479	C01152	(map00340)Histidine metabolism	4	1-Methylhistidine;3-Methylhistidine;N1-Methyl-2-pyridone-5-carboxamide;N1-Methyl-4-pyridone-3-carboxamide	HMDB0000001;HMDB0000479;HMDB0004193;HMDB0004194	6	N(pi)-Methyl-L-histidine;Nalpha-Methylhistidine;N1-Methyl-2-pyridone-5-carboxamide;N1-Methyl-4-pyridone-5-carboxamide;2-Amino-4-nitrotoluene;4-Amino-2-nitrotoluene	C01152;C03298;C05842;C05843;C16398;C18320	676.281	754.749	842.034	1661.36	865.688	1972.65	885.007	799.938	1234.23	1035.5	775.734	1482.94	1876.18	1048.2	1253.7	1675.33	1082.26	1094.38	859.497	1238.89	1275.43	1034.28	562.964	1111.51	1158.63	1289.75	1183.24	985.497	684.712
neg-M169T196	0.768166	0.44593	none	169.122	3.27077	Hexyl crotonate	C10H18O2	[M-H]-	87.7	Lipids and lipid-like molecules	Fatty Acyls	HMDB0036211	null	-	50	cis-4-Decenoic acid;trans-Dec-2-enoic acid;8-Methylnonenoate;5Z-Octenyl acetate;Methyl (xi)-3-nonenoate;(卤)-6-Methyl-5-hepten-2-yl acetate;3-Decenoic acid;9-Decenoic acid;2-Octenyl acetate;Cyclohexylethyl acetate;Linalool oxide (trans-pyranoid);Linalool oxide III;4-Hydroxy-2,6-dimethyl-7-octen-3-one;Ethyl 3-octenoate;2-Methylbutyl 3-methyl-2-butenoate;1-Octen-3-yl acetate;6-Decanolide;cis-3-Hexen…	HMDB0004980;HMDB0010726;HMDB0012183;HMDB0029358;HMDB0029859;HMDB0030031;HMDB0031002;HMDB0031003;HMDB0031297;HMDB0031362;HMDB0031440;HMDB0031441;HMDB0032119;HMDB0032275;HMDB0032393;HMDB0032452;HMDB0033203;HMDB0033377;HMDB0034427;HMDB0034581;HMDB0034880;HMDB0035122;HMDB0035365;HMDB0035837;HMDB0035839;HMDB0035907;HMDB0036099;HMDB0036211;HMDB0036990;HMDB0036992;HMDB0037021;HMDB0037116;HMDB0037217;HMD…	13	6-endo-Hydroxycineole;(E)-3,7-Dimethylocta-1,6-diene-3,8-diol;Limonene-1,2-diol;(+)-Neomatatabiol;Citronellate;(6E)-8-Hydroxygeraniol;p-Menth-8-ene-1,2-diol;(4R,7S)-7-Isopropyl-4-methyloxepan-2-one;7-Isopropyl-4-methyloxepan-2-one;8-Methyl-6-nonenoic_acid;(1R,2R,4S)-Limonene-1,2-diol;2-exo-Hydroxy-1,8-cineole;(S)-3-Acetyloctanal	C03092;C04433;C07276;C09790;C16462;C17621;C18020;C18027;C18066;C18202;C19082;C20326;C21139	3335.91	3526	2614.46	3008.14	1702.52	2721.52	2002.92	2461.08	3603.8	6212.41	2841.75	3276.22	5767.42	4938.92	4642.05	5997.29	1953.5	3724.71	4188.77	3198.12	6117.31	2989.99	3445.41	3123.1	8906.15	3600.49	2022.11	2487.74	4168.05
neg-M169T247	0.895592	0.144741	none	169.123	4.11553	2-Hydroxycineol	C10H18O2	[M-H]-	92.7	Organoheterocyclic compounds	Oxanes	HMDB0059852	C20326	-	50	cis-4-Decenoic acid;trans-Dec-2-enoic acid;8-Methylnonenoate;5Z-Octenyl acetate;Methyl (xi)-3-nonenoate;(卤)-6-Methyl-5-hepten-2-yl acetate;3-Decenoic acid;9-Decenoic acid;2-Octenyl acetate;Cyclohexylethyl acetate;Linalool oxide (trans-pyranoid);Linalool oxide III;4-Hydroxy-2,6-dimethyl-7-octen-3-one;Ethyl 3-octenoate;2-Methylbutyl 3-methyl-2-butenoate;1-Octen-3-yl acetate;6-Decanolide;cis-3-Hexen…	HMDB0004980;HMDB0010726;HMDB0012183;HMDB0029358;HMDB0029859;HMDB0030031;HMDB0031002;HMDB0031003;HMDB0031297;HMDB0031362;HMDB0031440;HMDB0031441;HMDB0032119;HMDB0032275;HMDB0032393;HMDB0032452;HMDB0033203;HMDB0033377;HMDB0034427;HMDB0034581;HMDB0034880;HMDB0035122;HMDB0035365;HMDB0035837;HMDB0035839;HMDB0035907;HMDB0036099;HMDB0036211;HMDB0036990;HMDB0036992;HMDB0037021;HMDB0037116;HMDB0037217;HMD…	13	6-endo-Hydroxycineole;(E)-3,7-Dimethylocta-1,6-diene-3,8-diol;Limonene-1,2-diol;(+)-Neomatatabiol;Citronellate;(6E)-8-Hydroxygeraniol;p-Menth-8-ene-1,2-diol;(4R,7S)-7-Isopropyl-4-methyloxepan-2-one;7-Isopropyl-4-methyloxepan-2-one;8-Methyl-6-nonenoic_acid;(1R,2R,4S)-Limonene-1,2-diol;2-exo-Hydroxy-1,8-cineole;(S)-3-Acetyloctanal	C03092;C04433;C07276;C09790;C16462;C17621;C18020;C18027;C18066;C18202;C19082;C20326;C21139	60894.1	62208.5	44416.5	59408.3	62792.4	48956.3	39332	38638.2	70685.3	208756	87308.6	127566	79948.5	87381.8	83677.4	82243.2	36994.3	75593.8	61641.3	49310.7	118696	99294.3	77292.3	79904.6	91360.8	67027.3	38385.6	46613.6	83070.1
neg-M171T151	0.131336	0.927978	none	171.065	2.51045	1,3-Cyclohexanedicarboxylic acid	C8H12O4	[M-H]-	91	Unknown	-	NA	NA	-	6	2-Octenedioic acid;cis-4-Octenedioic acid;trans-3-Octenedioic acid;3-Isopropenylpentanedioic acid;Ethyl 2,4-dioxohexanoate;Diethyl fumarate	HMDB0000341;HMDB0004982;HMDB0013312;HMDB0032352;HMDB0034851;HMDB0038601	0	-	-	4776.08	5131.24	5625.41	4287.92	5356.76	4670.44	5773.5	3926.79	5498.97	4898.64	5198.66	4220.47	4770.69	6383.41	4984.19	5444.07	5624.55	4390.5	6229.71	3756.71	4871.69	5817.86	5031.96	4662.47	3852.24	5353.23	4554.96	4648.29	5458.98
neg-M171T193	0.197872	1.08338	none	171.102	3.21958	9-Oxo-nonanoic acid	C9H16O3	[M-H]-	83.9	Lipids and lipid-like molecules	Fatty Acyls	HMDB0094711	null	-	9	Tetrahydrofurfuryl butyrate;cis-3-Hexenyl lactate;3-Methylbutyl 3-oxobutanoate;Butyl levulinate;Butyl 3-hydroxy-2-methylidenebutanoate;2-Methylpropyl 3-hydroxy-2-methylidenebutanoate;5-Pentyl-1,4-dioxan-2-one;6-Pentyl-1,4-dioxan-2-one;4-Hydroperoxy-2-nonenal	HMDB0036188;HMDB0036213;HMDB0036396;HMDB0040165;HMDB0040202;HMDB0040203;HMDB0059936;HMDB0059937;HMDB0060287	1	9-Oxononanoic_acid	C16322	29087	26717.7	30634.9	33532.7	25856.5	27010	32624	39647.9	31578.2	23561.9	29075	24284.5	20732.7	27735.4	29445.1	28525.3	26181.9	29786.8	25035.4	26664.7	23340.8	32462.8	27315.2	24431.9	23888.6	32429.9	15795.1	28660.4	31129.8
neg-M171T267	0.977109	0.217375	none	171.139	4.44433	Capric acid	C10H20O2	[M-H]-	79.5	Lipids and lipid-like molecules	Fatty Acyls	HMDB0000511	C01571	(map00061)Fatty acid biosynthesis;(map01100)Metabolic pathways	32	Capric acid;1,1-Diethoxy-2-hexene;Isopentyl isopentanoate;Methyl nonanoate;7-Hydroxy-3,7-dimethyloctanal;Pentyl 3-methylbutanoate;Isooctyl acetate;Acetaldehyde 1,3-octanediol acetal;Ethyl 2-ethylhexanoate;Heptanal propyleneglycol acetal;Hexanal butane-2,3-diol acetal;Hexyl butyrate;Propyl heptanoate;4-Methylnonanoic acid;trans-p-Menthane-1,8-diol;(1R,2S,3S,4R)-p-Menthane-2,3-diol;4-Ethyloctanoic …	HMDB0000511;HMDB0029760;HMDB0030029;HMDB0031264;HMDB0031739;HMDB0032045;HMDB0032070;HMDB0032155;HMDB0032264;HMDB0032302;HMDB0032315;HMDB0033620;HMDB0034457;HMDB0034849;HMDB0035595;HMDB0035723;HMDB0036136;HMDB0036145;HMDB0036228;HMDB0037387;HMDB0037849;HMDB0038038;HMDB0038602;HMDB0038783;HMDB0039218;HMDB0040157;HMDB0040167;HMDB0040195;HMDB0040211;HMDB0040529;HMDB0041216;HMDB0061805	4	Decanoic_acid;p-Menthane-3,8-diol;Isoamyl_isovalerate;Ethyl_octanoate	C01571;C02904;C12289;C12292	117288	81774.6	83456	128074	276007	79270.7	89572	95843.5	102055	82806.5	124595	115005	109178	84765.4	76904.5	84971	64581	77399.4	90942.8	96029.4	92421	122667	65131.8	81061.5	98938.3	126638	138589	95244.5	111693
neg-M171T51	0.0108649	1.58902	significant	171.027	0.85825	Benzyl chloride	C7H7Cl	[M+FA-H]-	70.9	Benzenoids	Benzene and substituted derivatives	HMDB0059882	C19167	-	9	(2S,4R)-4-(9H-Pyrido[3,4-b]indol-1-yl)-1,2,4-butanetriol;Salsalate;Alternariol;Isogentisin;Gentisin;Porric acid C;(卤)-2-(3,4-Dihydroxyphenyl)-1,3-benzodioxole-5-carboxaldehyde;5,6,8-Trihydroxy-2-methylbenzo[g]chromen-4-one;Alfafuran	HMDB0035191;HMDB0015471;HMDB0030831;HMDB0030871;HMDB0031760;HMDB0031898;HMDB0033088;HMDB0033911;HMDB0038677	10	Demeton-O;Demeton-S;Gentisin;Isogentisin;Mesuaxanthone_A;Norlichexanthone;Kigelinone;Alternariol;Norrubrofusarin;3-Carbethoxypsoralen	C18977;C18978;C10066;C10070;C10081;C10087;C10362;C16838;C17671;C19357	75362.8	72002.4	71857.4	94341.5	63761.8	62176.7	63611.9	96061.6	92456.5	77437	81885.3	77233.9	70623.1	66018.1	61000.4	57954.9	109170	82597.4	81157	78871.6	59408.2	83615.1	87656.6	77813	74847.7	66633.7	87084.8	88726	71625.1
neg-M171T524	0.645077	0.607314	none	171.011	8.73025	p-Toluenesulfonic acid	C7H8O3S	[M-H]-	80.2	Benzenoids	Benzene and substituted derivatives	HMDB0059933	C06677	(map00623)Toluene degradation;(map01100)Metabolic pathways;(map01120)Microbial metabolism in diverse environments;(map01220)Degradation of aromatic compounds	2	p-Toluenesulfonic acid;Anigorufone	HMDB0059933;HMDB0033935	4	Toluene-4-sulfonate;Thienamycin;5-Chrysenecarboxylate;4-Chrysenecarboxylate	C06677;C06664;C18282;C18283	2999.42	3845.96	5641.65	9831.09	6821.28	6138.28	5477.18	3068.87	4426.77	3660.48	7282.94	6122.59	3697.53	4144.24	7505.92	4310.58	4561.51	4225.09	4443.84	5695.08	5183.32	8636.34	3929.36	3178.88	5475.22	5087.27	6588.36	6644.41	6008.61
neg-M173T157	0.699469	0.410639	none	172.991	2.60985	Phenol sulphate	C6H6O4S	[M-H]-	89.1	Organic acids and derivatives	Organic sulfuric acids and derivatives	HMDB0060015	C00850	-	1	Phenol sulphate	HMDB0060015	3	Aryl_sulfate;Phenylsulfate;p-Phenolsulfonic_acid	C00850;C02180;C12849	47909.8	26478.2	105890	22580.4	33729.3	286504	90383.4	129976	235567	138088	46466.5	147338	84002.7	61518.3	177565	75675.3	32341.3	107098	119980	41773.4	62456.5	537274	100086	84854.9	39986	164932	36983.3	184437	159080
neg-M173T164	0.0267791	1.56957	significant	173.081	2.73857	Suberic acid	C8H14O4	[M-H]-	87.7	Lipids and lipid-like molecules	Fatty Acyls	HMDB0000893	C08278	-	12	Dimethyl adipate;Suberic acid;Ethyladipic acid;Diethyl succinate;2,4-Dimethyladipic acid;3-Methylpimelic acid;2-Propylglutaric acid;Gamma glutamyl ornithine;Aspartylysine;Alpha-Aspartyl-lysine;Aspartyl-Lysine;Lysyl-Aspartate	HMDB0041606;HMDB0000893;HMDB0002023;HMDB0033838;HMDB0059727;HMDB0059757;HMDB0060684;HMDB0002248;HMDB0004985;HMDB0004987;HMDB0028758;HMDB0028947	5	Suberic_acid;Dimethyl_adipate;2-Propylglutaric_acid;Dimethoxane;Methapyrilene	C08278;C14570;C16658;C19402;C11114	2239.57	2470.59	4006.87	3492.85	2890.5	3197.29	3514.22	2607.88	2534.54	2277.64	2050.75	1921.87	1846.23	2995.71	2525.26	2524.11	2795.78	2495.14	2578.97	1985.21	2369.85	2585.13	2215.87	2006.78	1919.81	2381.63	2775.71	2291.78	2488.36
neg-M173T192	0.654546	0.33878	none	173.117	3.19228	2,5-Diethyltetrahydrofuran	C8H16O	[M+FA-H]-	86.1	Organoheterocyclic compounds	Tetrahydrofurans	HMDB0029574	null	-	2	(卤)-3-Hydroxynonanoic acid;2,4,6-Triethyl-1,3,5-trioxane	HMDB0031513;HMDB0034040	0	-	-	5336.12	4850.02	3135.27	4472.4	5185.82	5301.48	4116.43	5440.5	4582.27	4707.97	3234.83	3312.04	2528.92	5109.42	4878.67	2962.84	3277.55	4841.88	4903.68	4242.45	4266.62	4032.52	2765.27	4702.54	3751.22	4675.66	4878.01	3008.65	4730.85
neg-M173T48	0.421107	0.868782	none	173.103	0.802917	L-Arginine	C6H14N4O2	[M-H]-	87.8	Organic acids and derivatives	Carboxylic acids and derivatives	HMDB0000517	C00062	(map00220)Arginine biosynthesis;(map00261)Monobactam biosynthesis;(map00330)Arginine and proline metabolism;(map00331)Clavulanic acid biosynthesis;(map00472)D-Arginine and D-ornithine metabolism;(map00970)Aminoacyl-tRNA biosynthesis;(map01060)Biosynthesis of plant secondary metabolites;(map01064)Biosynthesis of alkaloids derived from ornithine, lysine and nicotinic acid;(map01100)Metabolic pathwa…	0	-	-	0	-	-	4091.94	7242.96	4353.77	4288.1	5998.14	29442	5049.56	6872.54	5811.3	5815.92	7124.55	5156.14	4603.74	6138.42	7284.2	6700.05	2296.57	7032.41	6547.99	7718.26	5206.56	7350.23	6504.86	7612.68	5320.89	5666.63	6295.42	5406.18	5391.14
neg-M173T53	0.816439	0.378754	none	173.008	0.880217	trans-Aconitic acid	C6H6O6	[M-H]-	72.1	Organic acids and derivatives	Carboxylic acids and derivatives	HMDB0000958	C02341	-	5	cis-Aconitic acid;trans-Aconitic acid;Dehydroascorbic acid;Biotin sulfone;Clenbuterol	HMDB0000072;HMDB0000958;HMDB0001264;HMDB0004818;HMDB0015477	5	Phenylmethanesulfonyl_fluoride;cis-Aconitate;trans-Aconitate;Dehydroascorbate;Biotin_sulfone	C06747;C00417;C02341;C05422;C20387	14331.6	13939.2	14890.9	19729.6	9081.77	1014.66	7471.22	4359.18	2689.94	15046.7	11750.2	5242.66	13961.4	8125.65	13261.5	7782.61	2430	3833.99	13216	6871.94	19098.7	10722.7	16021.1	11262.1	18442.2	17771.4	1852.32	5165.76	4766.5
neg-M173T564	0.24007	0.932327	none	173.012	9.40428	Brassilexin	C9H6N2S	[M-H]-	82.3	Organoheterocyclic compounds	Indoles and derivatives	HMDB0039638	null	-	2	Bergaptol;Xanthotoxol	HMDB0013679;HMDB0029457	4	Bergaptol;Xanthotoxol;Isobergaptol;6-Hydroxyangelicin	C00758;C00841;C18084;C18085	2784.55	2561.76	2558.98	2227.69	2541.37	1955.79	2201.32	2019.1	2074.54	2596.59	2986.68	2520.69	2436.12	2259.36	2466.41	2376.93	2196.08	2294.48	2093.29	2894.62	3055.26	2388.77	2264.22	2221.81	2873.92	2988.18	2226.96	2390.46	2147.63
neg-M174T182	0.748875	0.447727	none	174.055	3.02702	Indoleacetic acid	C10H9NO2	[M-H]-	91.5	Organoheterocyclic compounds	Indoles and derivatives	HMDB0000197	C00954	(map00380)Tryptophan metabolism;(map01070)Biosynthesis of plant hormones;(map01100)Metabolic pathways;(map04075)Plant hormone signal transduction	5	Indoleacetic acid;5-Hydroxyindoleacetaldehyde;Hydroxymethyl indol-3-yl ketone;1-Methoxy-1H-indole-3-carboxaldehyde;(x)-2-Heptanol glucoside	HMDB0000197;HMDB0004073;HMDB0038628;HMDB0040972;HMDB0035028	11	Indole-3-acetate;NH2Mec;N-Acetylindoxyl;(Indol-3-yl)glycolaldehyde;5-Hydroxyindoleacetaldehyde;2-Methylquinoline-3,4-diol;3-Methyl-quinolin-2,8-diol;Gentianine;3-Hydroxy-2-methyl-1H-quinolin-4-one;1,4-Naphthoquinone;1,2-Naphthoquinone	C00954;C01386;C02298;C03230;C05634;C06331;C06344;C06525;C11504;C02617;C14783	2977.32	1873.57	4143.47	2631.54	1533.94	1822.58	1957.36	1902.69	4564.09	1129.95	1547.57	2270.34	6503.54	8898.62	5052.62	4502.12	968.709	771.609	2425.41	1663.75	1706.29	2207.16	3313.26	6387.7	3844.43	1608.78	2971.32	1716.25	1585.89
neg-M175T244	0.10394	1.171	none	175.112	4.06453	3-(4-Isopropylphenyl)propanal	C12H16O	[M-H]-	74.3	Lipids and lipid-like molecules	Prenol lipids	HMDB0036171	null	-	4	4-Methyl-1-phenyl-2-pentanone;(S)-4-(4-Methylphenyl)-2-pentanone;Rhubafuran;3-(4-Isopropylphenyl)propanal	HMDB0031569;HMDB0034177;HMDB0036021;HMDB0036171	0	-	-	1569.11	917.887	124.403	443.903	480.678	393.677	286.957	203.921	759.123	3557.43	1249.98	1170.74	393.977	1549.67	486.869	1605.99	624.116	1383.57	555.641	744.38	2377.38	1739.53	857.851	843.061	722.975	558.059	208.008	372.686	1022.63
neg-M175T49	0.428245	1.00713	none	175.024	0.8174	Vitamin C	C6H8O6	[M-H]-	87.6	Organoheterocyclic compounds	Dihydrofurans	HMDB0000044	C00072	(map00053)Ascorbate and aldarate metabolism;(map00480)Glutathione metabolism;(map01100)Metabolic pathways;(map01110)Biosynthesis of secondary metabolites;(map01120)Microbial metabolism in diverse environments;(map02060)Phosphotransferase system (PTS);(map04066)HIF-1 signaling pathway;(map04977)Vitamin digestion and absorption	7	Ascorbic acid;D-Glucurono-6,3-lactone;1,2,3-Propanetricarboxylic acid;Levosimendan;Phenprocoumon;Ipriflavone;Asparenyol	HMDB0000044;HMDB0006355;HMDB0031193;HMDB0015058;HMDB0015081;HMDB0032987;HMDB0041304	16	Ascorbate;D-Glucuronolactone;2-Hydroxy-3-oxoadipate;L-xylo-Hexulonolactone;D-Glucurono-6,2-lactone;5-Dehydro-4-deoxy-D-glucuronate;(4S)-4,6-Dihydroxy-2,5-dioxohexanoate;(4S,5S)-4,5-Dihydroxy-2,6-dioxohexanoate;Parapyruvate;D-Galacturonolactone;2-Dehydro-D-glucono-1,5-lactone;Propane-1,2,3-tricarboxylate;Erythorbic_acid;2-(4-Methoxyphenethyl)chromone;(2-Isopropyl-1-benzofuran-3-yl)(4-hydroxyphenyl…	C00072;C02670;C03217;C03289;C03387;C04053;C04349;C04471;C06033;C06430;C06440;C19806;C20364;C08485;C15191;C14799	1537.33	1363.48	1739.38	3960.5	1293.65	5063.45	1982.53	414.588	1672.94	838.321	849.251	797.337	949.443	1530.83	2208.69	836.224	969.335	474.793	1713.43	1129.71	2831.45	961.686	1725.33	912.87	1576.21	1581.96	716.987	526.547	719.217
neg-M175T564	0.468564	0.764182	none	174.991	9.39413	2-Thiophenethiol	C4H4S2	[M+Hac-H]-	78.2	Organoheterocyclic compounds	Heteroaromatic compounds	HMDB0029720	null	-	0	-	-	0	-	-	3240.01	2951.36	3812.91	3113.32	3369.26	2857.08	2791.14	2782.84	3878.08	3386.74	3840.87	3172.03	2963.86	3079.22	3546.53	2942.76	2888.44	3071.6	2793.81	3807.34	3753.74	2840.01	3057.16	2495.6	3637.75	3478.32	2838.63	2711.51	3134.08
neg-M177T222	0.933495	0.245004	none	177.091	3.69683	5-Phenylvaleric acid	C11H14O2	[M-H]-	74.3	Lipids and lipid-like molecules	Fatty Acyls	HMDB0002043	NA	-	20	5-Phenylvaleric acid;Phenylmethyl 2-methylpropanoate;Methyleugenol;Phenylmethyl butanoate;3-Phenylpropyl acetate;4-(4-Methoxyphenyl)-2-butanone;2-Phenylethyl propanoate;alpha,alpha-Dimethylphenethyl formate;Methyl 4-phenylbutanoate;2-Methylphenyl 2-methylpropanoate;p-Tolyl isobutyrate;3-(2-Hydroxy-4-methylphenyl)-2-butanone;1-Phenylethyl propanoate;Osmorhizole;Ethyl 3-phenylpropanoate;Propyl phen…	HMDB0002043;HMDB0031250;HMDB0031864;HMDB0033376;HMDB0033386;HMDB0033597;HMDB0035013;HMDB0036235;HMDB0036385;HMDB0037680;HMDB0037708;HMDB0038179;HMDB0040287;HMDB0040356;HMDB0040411;HMDB0040425;HMDB0040426;HMDB0040583;HMDB0040800;HMDB0041553	10	Methyleugenol;Methylisoeugenol;4-t-Butylbenzoic_acid;1,1-Dimethylethyl_benzoate;3-Phenylpropyl_acetate;2-Phenylpropyl_acetate;1-Phenylpropyl_acetate;3,5-Dimethoxyallylbenzene;Codonopsine;Diethofencarb	C10454;C10478;C14535;C14709;C17663;C17665;C17666;C17782;C10137;C11077	8195.64	10259.5	7364.11	7712.95	5526.83	20192.7	10146.8	12915.1	8501.42	9845.8	6734.44	11993.3	7157.52	8597.75	11081.8	10636.8	9130.01	6490.23	8911.29	7415.82	6668.59	10588.8	6186.21	6207.04	10304.3	6404.8	6048.58	9029.71	22772.8
neg-M177T544	0.347855	0.845354	none	177.091	9.07372	5-Phenylvaleric acid	C11H14O2	[M-H]-	85.4	Lipids and lipid-like molecules	Fatty Acyls	HMDB0002043	NA	-	20	5-Phenylvaleric acid;Phenylmethyl 2-methylpropanoate;Methyleugenol;Phenylmethyl butanoate;3-Phenylpropyl acetate;4-(4-Methoxyphenyl)-2-butanone;2-Phenylethyl propanoate;alpha,alpha-Dimethylphenethyl formate;Methyl 4-phenylbutanoate;2-Methylphenyl 2-methylpropanoate;p-Tolyl isobutyrate;3-(2-Hydroxy-4-methylphenyl)-2-butanone;1-Phenylethyl propanoate;Osmorhizole;Ethyl 3-phenylpropanoate;Propyl phen…	HMDB0002043;HMDB0031250;HMDB0031864;HMDB0033376;HMDB0033386;HMDB0033597;HMDB0035013;HMDB0036235;HMDB0036385;HMDB0037680;HMDB0037708;HMDB0038179;HMDB0040287;HMDB0040356;HMDB0040411;HMDB0040425;HMDB0040426;HMDB0040583;HMDB0040800;HMDB0041553	10	Methyleugenol;Methylisoeugenol;4-t-Butylbenzoic_acid;1,1-Dimethylethyl_benzoate;3-Phenylpropyl_acetate;2-Phenylpropyl_acetate;1-Phenylpropyl_acetate;3,5-Dimethoxyallylbenzene;Codonopsine;Diethofencarb	C10454;C10478;C14535;C14709;C17663;C17665;C17666;C17782;C10137;C11077	1705.98	1831.37	1758.97	2003.81	1805.7	1824.4	2162.03	1719.47	1740.76	1578.71	1664.82	1626.44	1944.55	1772.35	1888.48	1749.56	1891.43	1776.99	1719.81	1634.57	1554.88	1704.66	2024.45	1644.37	1719.03	1613.03	1905.55	1755.35	1661.48
neg-M178T151	0.55992	0.694632	none	178.05	2.51118	Hippuric acid	C9H9NO3	[M-H]-	93.8	Benzenoids	Benzene and substituted derivatives	HMDB0000714	C01586	(map00360)Phenylalanine metabolism	7	Hippuric acid;3-Succinoylpyridine;Adrenochrome;Methyl n-formylanthranilate;1-(4-Methoxyphenyl)-2-nitroethylene;Umbelliferone;3 Hydroxycoumarin	HMDB0000714;HMDB0000992;HMDB0012884;HMDB0032398;HMDB0032595;HMDB0029865;HMDB0002149	7	Hippurate;N-Acetylanthranilate;2,5,6-Trihydroxy-5,6-dihydroquinoline;3-Succinoylpyridine;2-Aminobenzoylacetate;Umbelliferone;4-Hydroxycoumarin	C01586;C06332;C06339;C19569;C21453;C09315;C20414	14677.9	8508.2	12491	25437.8	18771.8	20070.4	11929.8	10340.4	10616.2	22528	8103.53	15033.9	23544.6	28880.7	11200.6	8630.11	1257.45	3508.39	6054.53	90577.3	62959.1	13973.7	60576.3	51087.2	6246.55	2358.17	2484.29	4533.15	17169.1
neg-M179T151	0.390906	0.603131	none	179.055	2.51978	3-(3-Hydroxyphenyl)-2-methylpropionic acid	C10H12O3	[M-H]-	86.2	Phenylpropanoids and polyketides	Phenylpropanoic acids	HMDB0060734	null	-	22	D-Glucose;D-Galactose;D-Mannose;Myoinositol;3-Deoxyarabinohexonic acid;Beta-D-Glucose;D-Fructose;Allose;L-Sorbose;Alpha-D-Glucose;D-Tagatose;Beta-D-Galactose;Scyllitol;L-Gulose;Dihydroxyacetone (dimer);L-Galactose;Levoinositol;Alpha-D-Glucopyranoside;D-Glucopyranoside;3(S)-hydroxy-all-cis-8,11,14,17-eicosatetraenoyl-CoA;Glycoprotein-phospho-D-mannose;Fructose-1P	HMDB0000122;HMDB0000143;HMDB0000169;HMDB0000211;HMDB0000346;HMDB0000516;HMDB0000660;HMDB0001151;HMDB0001266;HMDB0003345;HMDB0003418;HMDB0003449;HMDB0006088;HMDB0012326;HMDB0032222;HMDB0033704;HMDB0034220;HMDB0061922;HMDB0062170;HMDB0062202;HMDB0062473;HMDB0062538	44	D-Glucose;D-Fructose;D-Galactose;myo-Inositol;D-Mannose;beta-D-Glucose;L-Sorbose;alpha-D-Glucose;D-Aldose;D-Hexose;D-Sorbose;D-Tagatose;alpha-D-Mannose;beta-D-Galactose;alpha-D-Galactose;Sorbose;D-Allose;Galactose;D-Fuconate;L-Fructose;L-Fuconate;L-Galactose;D-Hamamelose;L-Rhamnonate;beta-D-Mannose;beta-D-Fructose;2-Deoxy-D-gluconate;D-Fructose;1L-chiro-Inositol;muco-Inositol;scyllo-Inositol;D-Al…	C00031;C00095;C00124;C00137;C00159;C00221;C00247;C00267;C00737;C00738;C00764;C00795;C00936;C00962;C00984;C01452;C01487;C01582;C01680;C01719;C01720;C01825;C01906;C01934;C02209;C02336;C02782;C05003;C06151;C06152;C06153;C06464;C06465;C06466;C06467;C06468;C08351;C08356;C10906;C15923;C19891;C21032;C21050;C21066	3658.72	21543	8662.61	18326	4236.72	213535	3710.19	14690.9	3979.4	4343.8	3119.68	2615.38	4438.47	6872.28	2960.14	2477.16	1313.4	1368.54	2402.46	13016.7	31531	3544.73	9220.22	6874.89	8457.43	1482.91	1511.38	4026.67	2704.25
neg-M179T224	0.172408	1.32983	none	179.072	3.72517	Propylparaben	C10H12O3	[M-H]-	87.3	Benzenoids	Benzene and substituted derivatives	HMDB0032574	null	-	13	10-hydroxy-(2E,8E)-decadien-4-ynoic Acid;3-Methoxybenzenepropanoic acid;Coniferyl alcohol;4-Ethoxy-3-methoxybenzaldehyde;2-Phenyl-1,3-dioxolane-4-methanol;1-(2,4-Dihydroxyphenyl)-1-butanone;Benzaldehyde glyceryl acetal;Propylparaben;Ethyl p-anisate;4-Methoxybenzyl acetate;4-Hydroxy-2,6,6-trimethyl-3-oxo-1,4-cyclohexadiene-1-carboxaldehyde;Propyl 2-furanacrylate;3-(3-Hydroxyphenyl)-2-methylpropion…	HMDB0062773;HMDB0011751;HMDB0012915;HMDB0029685;HMDB0031240;HMDB0032128;HMDB0032174;HMDB0032574;HMDB0032640;HMDB0033761;HMDB0037602;HMDB0037733;HMDB0060734	3	Coniferyl_alcohol;U_0521;Isopropylparaben	C00590;C15475;C20343	1.97841e+06	2.79853e+06	4.09255e+06	2.69809e+06	3.80388e+06	2.12112e+06	2.07304e+06	2.04332e+06	1.96755e+06	2.41445e+06	2.45983e+06	2.33282e+06	2.79487e+06	4.98681e+06	2.35834e+06	2.95138e+06	3.32439e+06	3.05772e+06	2.60073e+06	2.57331e+06	1.72563e+06	2.16501e+06	2.41615e+06	2.80343e+06	2.59215e+06	3.23008e+06	983759	2.47218e+06	2.71704e+06
neg-M179T50	0.0314353	1.62471	significant	179.056	0.825517	Allose	C6H12O6	[M-H]-	89.5	Unknown	null	HMDB0001151	C01487	(map00051)Fructose and mannose metabolism;(map01120)Microbial metabolism in diverse environments;(map02010)ABC transporters	0	-	-	0	-	-	155352	163115	277934	360807	157774	234563	193027	152695	286740	138227	159508	119129	147768	722555	167539	177669	151612	154512	171033	252857	146746	114579	168324	145749	124118	169447	158399	129872	154126
neg-M179T539	0.0247482	1.1701	significant	179.073	8.97685	3-(3-Hydroxyphenyl)-2-methylpropionic acid	C10H12O3	[M-H]-	77	Phenylpropanoids and polyketides	Phenylpropanoic acids	HMDB0060734	null	-	10	Dehydroepiandrosterone;Testosterone;Epitestosterone;Androstanedione;Etiocholanedione ;Dehydroandrosterone;4-Dihydroboldenone;alpha-Amylcinnamyl isovalerate;N-Desmethylpromazine;Hypoglycin B	HMDB0000077;HMDB0000234;HMDB0000628;HMDB0000899;HMDB0003769;HMDB0005962;HMDB0006035;HMDB0036205;HMDB0013939;HMDB0029428	12	Testosterone;5alpha-Androstane-3,17-dione;Dehydroepiandrosterone;5beta-Androstane-3,17-dione;Normethandrolone;3-Methoxyestra-2,5(10)-dien-17beta-ol;17beta-Hydroxy-2alpha-methylestr-4-en-3-one;3beta-Hydroxy-5-androsten-16-one;17beta-Hydroxy-5alpha-androst-1-en-3-one;17beta-Hydroxy-4-methylestr-4-en-3-one;Hypoglycin_B;Bacilysin	C00535;C00674;C01227;C03772;C14491;C14682;C15258;C15335;C15377;C15395;C08280;C20942	2375.39	2097.67	2043.03	1918.25	2242.31	1433.45	2052.38	1088.53	2291.68	1356.7	2260.5	2044.54	1767.32	1397.85	1899.95	1378.86	2286.36	2574.36	1742.88	2338.41	2270.13	1807.07	2166.2	1699.51	2254.83	2255.9	2253.62	1871.71	2634.64
neg-M180T53	0.453574	0.481	none	180.066	0.8862	L-Tyrosine	C9H11NO3	[M-H]-	99.8	Organic acids and derivatives	Carboxylic acids and derivatives	HMDB0000158	C00082	(map00130)Ubiquinone and other terpenoid-quinone biosynthesis;(map00231)Puromycin biosynthesis;(map00261)Monobactam biosynthesis;(map00350)Tyrosine metabolism;(map00360)Phenylalanine metabolism;(map00400)Phenylalanine, tyrosine and tryptophan biosynthesis;(map00401)Novobiocin biosynthesis;(map00460)Cyanoamino acid metabolism;(map00680)Methane metabolism;(map00730)Thiamine metabolism;(map00940)Phe…	15	L-Tyrosine;4-Hydroxy-4-(3-pyridyl)-butanoic acid;L-Threo-3-Phenylserine;Beta-Tyrosine;o-Tyrosine;Meta-Tyrosine;4,6,7-Trihydroxy-1,2,3,4-tetrahydroisoquinoline;Methyl Phenylglyoxalate;Phenylpyruvic acid;m-Coumaric acid;4-Hydroxycinnamic acid;2-Hydroxycinnamic acid;Enol-phenylpyruvate;cis-p-Coumaric acid;Coumaric acid	HMDB0000158;HMDB0001119;HMDB0002184;HMDB0003831;HMDB0006050;HMDB0059720;HMDB0060280;HMDB0062605;HMDB0000205;HMDB0001713;HMDB0002035;HMDB0002641;HMDB0012225;HMDB0030677;HMDB0041592	18	L-Tyrosine;Tyrosine;L-threo-3-Phenylserine;3-Amino-3-(4-hydroxyphenyl)propanoate;D-Tyrosine;gamma-Hydroxy-3-pyridinebutanoate;N-Hydroxy-L-phenylalanine;3-Hydroxy-L-phenylalanine;(S)-beta-Tyrosine;Phenylpyruvate;4-Coumarate;trans-2-Hydroxycinnamate;2-Hydroxy-3-phenylpropenoate;cis-2-Hydroxycinnamate;cis-p-Coumarate;3-Oxo-3-phenylpropanoate;Caffeic_aldehyde;trans-3-Hydroxycinnamate	C00082;C01536;C03290;C04368;C06420;C19579;C19712;C20807;C21308;C00166;C00811;C01772;C02763;C05838;C06738;C07114;C10945;C12621	19207.7	17586.4	21498.4	19563.1	17578.2	19060	18274.2	23306.3	20105.2	15018.1	18824.9	18147.2	15052.2	43183.2	20590.5	19205.5	11321.7	16772.4	21473.1	19641.8	19190.7	18204.4	21440.6	18633.5	21377.6	22312.2	21642.9	21311.4	15709.1
neg-M180T83	0.420004	0.834533	none	180.066	1.38272	L-Tyrosine	C9H11NO3	[M-H]-	99.3	Organic acids and derivatives	Carboxylic acids and derivatives	HMDB0000158	C00082	(map00130)Ubiquinone and other terpenoid-quinone biosynthesis;(map00231)Puromycin biosynthesis;(map00261)Monobactam biosynthesis;(map00350)Tyrosine metabolism;(map00360)Phenylalanine metabolism;(map00400)Phenylalanine, tyrosine and tryptophan biosynthesis;(map00401)Novobiocin biosynthesis;(map00460)Cyanoamino acid metabolism;(map00680)Methane metabolism;(map00730)Thiamine metabolism;(map00940)Phe…	15	L-Tyrosine;4-Hydroxy-4-(3-pyridyl)-butanoic acid;L-Threo-3-Phenylserine;Beta-Tyrosine;o-Tyrosine;Meta-Tyrosine;4,6,7-Trihydroxy-1,2,3,4-tetrahydroisoquinoline;Methyl Phenylglyoxalate;Phenylpyruvic acid;m-Coumaric acid;4-Hydroxycinnamic acid;2-Hydroxycinnamic acid;Enol-phenylpyruvate;cis-p-Coumaric acid;Coumaric acid	HMDB0000158;HMDB0001119;HMDB0002184;HMDB0003831;HMDB0006050;HMDB0059720;HMDB0060280;HMDB0062605;HMDB0000205;HMDB0001713;HMDB0002035;HMDB0002641;HMDB0012225;HMDB0030677;HMDB0041592	18	L-Tyrosine;Tyrosine;L-threo-3-Phenylserine;3-Amino-3-(4-hydroxyphenyl)propanoate;D-Tyrosine;gamma-Hydroxy-3-pyridinebutanoate;N-Hydroxy-L-phenylalanine;3-Hydroxy-L-phenylalanine;(S)-beta-Tyrosine;Phenylpyruvate;4-Coumarate;trans-2-Hydroxycinnamate;2-Hydroxy-3-phenylpropenoate;cis-2-Hydroxycinnamate;cis-p-Coumarate;3-Oxo-3-phenylpropanoate;Caffeic_aldehyde;trans-3-Hydroxycinnamate	C00082;C01536;C03290;C04368;C06420;C19579;C19712;C20807;C21308;C00166;C00811;C01772;C02763;C05838;C06738;C07114;C10945;C12621	48407.1	44713.1	47895.9	43351	41158.2	60764.8	44726.1	70020	67583.6	46717.6	45676.9	63809.9	55496.2	52380.2	59108.5	49843.5	43137.7	41348.2	54747.7	57692.3	54726	54030.7	60324.7	68289.9	57859.4	48606.5	59418.1	65212.7	40625.7
neg-M181T150	0.238852	1.14467	none	181.05	2.49967	Gallacetophenone-4'-methyl ether	C9H10O4	[M-H]-	92.9	Unknown	-	NA	NA	-	14	Meta-hydroxyphenylhydracrylic Acid;Homovanillic acid;Isohomovanillic acid;3,4-Dihydroxyhydrocinnamic acid;Hydroxyphenyllactic acid;3-(3-Hydroxyphenyl)-3-hydroxypropanoic acid;3-Methoxy-4-hydroxyphenylglycolaldehyde;3-Hydroxyphenyllactate;2,6-Dimethoxybenzoic acid;2',6'-Dihydroxy-4'-methoxyacetophenone;(卤)-2-Hydroxy-3-(2-hydroxyphenyl)propanoic acid;Maltol propionate;2',4'-Dihydroxy-6'-methoxyacet…	HMDB0062595;HMDB0000118;HMDB0000333;HMDB0000423;HMDB0000755;HMDB0002643;HMDB0004061;HMDB0029232;HMDB0029273;HMDB0029646;HMDB0033624;HMDB0037274;HMDB0041270;HMDB0059763	15	3-(4-Hydroxyphenyl)lactate;(R)-3-(4-Hydroxyphenyl)lactate;3-(2,3-Dihydroxyphenyl)propanoate;Homovanillate;3-Methoxy-4-hydroxyphenylglycolaldehyde;3,4-Dihydroxyphenylpropanoate;2',6'-Dihydroxy-4'-methoxyacetophenone;cis-3-(3-Carboxyethenyl)-3,5-cyclohexadiene-1,2-diol;3-[(4R)-4-Hydroxycyclohexa-1,5-dien-1-yl]-2-oxopropanoate;3-[(1E,4R)-4-Hydroxycyclohex-2-en-1-ylidene]-2-oxopropanoate;16-Epivellos…	C03672;C03964;C04044;C05582;C05583;C10447;C10680;C12622;C20953;C21085;C11633;C11634;C16726;C16846;C10849	6414.57	3128.8	2682	4495.66	4214.32	7319.38	7139.87	4032.63	6254.06	4106.52	4704.91	5234.46	2665.53	5024.69	4364.31	4643.83	4592.72	4465	3141.58	5135.05	4745.46	3502.25	4944.36	4690.85	3721.47	4425.56	2828.45	2634.85	4137.39
neg-M181T42	0.65144	0.450276	none	180.947	0.707033	Methylselenopyruvate	C4H6O3Se	[M-H]-	74.9	Organic acids and derivatives	Keto acids and derivatives	HMDB0060490	null	-	0	-	-	0	-	-	870.1	834.827	1272.29	820.447	960.086	643.043	1014.64	581.861	970.002	891.901	1046.55	1145.84	878.377	660.288	731.368	938.239	1241.4	1270.47	903.849	1222.56	888.021	1237.15	1145.53	1491.9	968.047	1081.9	1296.31	1366.74	1270.96
neg-M183T183	0.0837007	1.31053	none	183.102	3.04437	3,5,5-Trimethyl-2-cyclohexen-1-one	C9H14O	[M+FA-H]-	86	Organooxygen compounds	Carbonyl compounds	HMDB0031195	C14743	-	5	(4S,8R)-8,9-Dihydroxy-p-menth-1(6)-en-2-one;(1'R)-Nepetalic acid;(S)-Oleuropeic acid;1-Acetylcyclohexyl acetate;(E)-10-Oxo-8-decenoic acid	HMDB0039052;HMDB0036117;HMDB0036998;HMDB0039710;HMDB0040883	8	5-exo-Hydroxy-1,2-campholide;1,6,6-Trimethyl-2,7-dioxabicyclo[3.2.2]nonan-3-one;4,5-Dihydro-5,5-dimethyl-4-(3-oxobutyl)furan-2(3H)-one;(3R)-3-Isopropenyl-6-oxoheptanoate;(3S)-3-Isopropenyl-6-oxoheptanoate;(4R)-7-Hydroxy-4-isopropenyl-7-methyl-2-oxo-oxepanone;(4S)-7-Hydroxy-4-isopropenyl-7-methyl-2-oxo-oxepanone;[(1S)-4-Hydroxy-2,2,3-trimethylcyclopent-3-enyl]acetate	C03843;C04718;C06066;C11405;C11419;C19079;C19084;C20324	9905.17	7651.05	15468.1	6466.96	7054.28	12616.9	7957.5	5164.92	4836.29	10189.8	6108.98	5551.14	17884.9	6892.03	8088.82	6300.09	10057.3	6168.44	8316.96	8139.32	12230.4	8796.07	4370.91	8447.94	6366.87	5697.26	3683.26	5759.25	5487.8
neg-M183T71	0.0744882	1.15498	none	183.015	1.17557	5-Hydroxyisourate	C5H4N4O4	[M-H]-	70.3	Alkaloids and derivatives	null	HMDB0030097	C11821	(map00230)Purine metabolism;(map01100)Metabolic pathways;(map01120)Microbial metabolism in diverse environments	3	5-Hydroxyisourate;4-Carboxynevirapine;Chlorpropamide	HMDB0030097;HMDB0060759;HMDB0014810	3	5-Hydroxyisourate;Dehypoxanthine_futalosine;2,3,9,10-Tetrahydroxyberberine	C11821;C17010;C12331	2257.28	2150.1	2189.11	2117.74	1327.14	2998.1	3186.03	1462.95	2073.41	1769.51	1675.31	2080.11	2803.14	2610.28	2115.71	2577.42	2505.95	2185.35	2235.95	2207.91	1683.76	1544.99	2842.45	1512.46	2432.58	2545.59	2424.68	2121.54	1796.58
neg-M185T194	0.0425487	1.44382	significant	185.117	3.22905	(1R,2R,4R)-1,8-Epoxy-p-menthane-2,4-diol	C10H18O3	[M-H]-	92.7	Lipids and lipid-like molecules	Prenol lipids	HMDB0041545	null	-	14	3-Oxodecanoic acid;Ethyl (3R,5Z)-3-hydroxy-5-octenoate;3-Hydroxy-5Z-octenyl acetate;(1S,2S,4S,5R)-1,8-Epoxy-p-menthane-2,5-diol;6-Methyl-2-methylene-6-octene-1,3,8-triol;(1beta,2beta,5beta)-p-Menth-3-ene-1,2,5-triol;(E)-10-Hydroxy-8-decenoic acid;6-Hexyl-1,4-dioxan-2-one;5-Hexyl-1,4-dioxan-2-one;2-Methylbutyl 3-hydroxy-2-methylidenebutanoate;3-Methylbutyl 3-hydroxy-2-methylidenebutanoate;exo,exo-…	HMDB0010724;HMDB0030367;HMDB0030369;HMDB0033010;HMDB0038692;HMDB0038978;HMDB0039533;HMDB0039582;HMDB0039587;HMDB0040204;HMDB0040205;HMDB0041376;HMDB0041545;HMDB0062696	8	10-Oxodecanoate;(3R)-6-Hydroxy-3-isopropenyl-heptanoate;(5R)-6-Hydroxy-5-isopropenyl-2-methylhexanoate;(3S)-6-Hydroxy-3-isopropenyl-heptanoate;(5S)-6-Hydroxy-5-isopropenyl-2-methylhexanoate;2-Oxodecanoic_acid;Epomediol;3-Oxodecanoate	C02217;C11404;C11406;C11417;C11420;C13945;C17620;C20714	20893.3	17548.8	41539.3	27197.1	22048.3	21541.8	13759.2	12037.3	16530.6	25094.5	4672.17	13856.8	12921.3	23551.7	13587.2	17470.8	53332.9	12666.8	16882.6	13264.6	16061.2	28022.8	11421.4	16652.1	13652.8	12462.2	12245.5	12070.6	11770.1
neg-M185T225	0.0657481	0.831196	none	185.111	3.75368	1,2,3,4-Tetrahydro-2-methyl-b-carboline	C12H14N2	[M-H]-	84.8	Organoheterocyclic compounds	Indoles and derivatives	HMDB0029836	null	-	14	4-Butyl-5-ethylthiazole;5-Butyl-4-ethylthiazole;4-Butyl-2,5-dimethylthiazole;4-Ethyl-2-methyl-5-propylthiazole;5-Ethyl-2-methyl-4-propylthiazole;4-Ethyl-5-methyl-2-propylthiazole;5-Ethyl-4-methyl-2-propylthiazole;4-Ethyl-5-methyl-2-(1-methylethyl)thiazole;5-Ethyl-4-methyl-2-(1-methylethyl)thiazole;2,5-Dipropylthiazole;5-Methyl-2-pentylthiazole;4-Methyl-2-pentylthiazole;2,4-Dipropylthiazole;2-(1-M…	HMDB0040065;HMDB0040066;HMDB0040076;HMDB0040077;HMDB0040078;HMDB0040079;HMDB0040080;HMDB0040081;HMDB0040082;HMDB0040098;HMDB0040099;HMDB0040106;HMDB0040107;HMDB0040108	0	-	-	167281	182213	183266	163219	189678	177300	172093	193710	165551	162392	164596	150992	143684	161573	166555	161674	158807	162184	167347	151442	161102	160875	166705	162003	163852	181325	161102	155054	159243
neg-M185T290	0.57715	0.716681	none	185.154	4.83062	Undecanoic acid	C11H22O2	[M-H]-	86.1	Lipids and lipid-like molecules	Fatty Acyls	HMDB0000947	C17715	-	23	Undecanoic acid;4,6-Dimethylnonanoic acid;Hexyl 3-methylbutanoate;2-Hexyl-4,5-dimethyl-1,3-dioxolane;Octanal propyleneglycol acetal;3-Methylbutyl hexanoate;Methyl decanoate;Octyl propanoate;9-Methyldecanoic acid;Isobutyl enanthate;Heptyl butanoate;6,6-Dimethoxy-2,5,5-trimethyl-2-hexene;Pentyl hexanoate;xi-8-Methyldecanoic acid;7,7-Diethoxy-3-heptene;Hexyl 2-methylbutanoate;Heptyl 2-methylpropanoa…	HMDB0000947;HMDB0002373;HMDB0032044;HMDB0032325;HMDB0032448;HMDB0033618;HMDB0033848;HMDB0034134;HMDB0034456;HMDB0034458;HMDB0034460;HMDB0036034;HMDB0036229;HMDB0038237;HMDB0038267;HMDB0039215;HMDB0040171;HMDB0040193;HMDB0040266;HMDB0041559;HMDB0059831;HMDB0059860;HMDB0062119	1	Undecanoic_acid	C17715	45533.4	33899.4	41769.7	45338.3	34072.1	38568	35695.8	43363	30817.7	27648.8	32984.9	34425	25986.6	39022.5	23725.4	31355.1	31433.5	31217.1	37300.7	45703.3	23683.2	37192.3	24768.7	29457.6	38855.1	25008.2	27136.5	36203.9	42461.3
neg-M186T157	0.259071	0.978464	none	186.055	2.61284	3-Indoleacrylic acid	C11H9NO2	[M-H]-	76.8	Organoheterocyclic compounds	Indoles and derivatives	HMDB0000734	NA	-	2	6-Chloro-N-(1-methylethyl)-1,3,5-triazine-2,4-diamine;Indoleacrylic acid	HMDB0033249;HMDB0000734	2	Deethylatrazine;3-Indoleacrylate	C06559;C21283	3670.44	2392.6	1267.92	2168.92	2193.56	3262.38	1223.43	1427.32	1043.78	9340.32	3091.47	3649.38	1147.1	2766.2	5369.06	10483.7	4439.3	705.938	1322.74	7071.28	1924.21	6028.23	6680.17	3162.01	11006.9	6539.41	13290.9	14628.6	1600.53
neg-M187T168	0.185857	1.10128	none	187.007	2.794	p-Cresol sulfate	C7H8O4S	[M-H]-	90.2	Organic acids and derivatives	Organic sulfuric acids and derivatives	HMDB0011635	null	-	2	p-Cresol sulfate;Benzyl sulfate	HMDB0011635;HMDB0034782	1	4-Sulfobenzyl_alcohol	C06678	131234	676936	105652	882760	87052.2	273972	136886	396448	83476	374252	11812.7	16130.9	159992	238125	45478.6	44636.2	12043.6	14007.4	36855.5	241809	693525	132591	4870.91	327796	43473.4	105284	4260.85	28306.8	162879
neg-M187T175	0.0749315	1.37707	none	187.097	2.90855	Azelaic acid	C9H16O4	[M-H]-	85.2	Lipids and lipid-like molecules	Fatty Acyls	HMDB0000784	C08261	-	10	Azelaic acid;Nonate;cis- and trans-Ethyl 2,4-dimethyl-1,3-dioxolane-2-acetate;(+/-)-Ethyl 3-acetoxy-2-methylbutyrate;(+/-)-Methyl 5-acetoxyhexanoate;Butyl ethyl malonate;2,4-Dimethylpimelic acid;3-Methylsuberic acid;Diethyl methylsuccinate;Diethyl glutarate	HMDB0000784;HMDB0011717;HMDB0032200;HMDB0032258;HMDB0032387;HMDB0036233;HMDB0059760;HMDB0059783;HMDB0059814;HMDB0059879	2	Azelaic_acid;Eucommiol	C08261;C17878	6491.85	12503.6	18655.8	15866.2	12205.2	11477.9	11278.7	10857.8	10820.8	6784.97	7825.65	5919.55	4922.52	9449.63	14854.2	9429.15	8222.64	8347.38	7772.57	6338.84	7253.53	7871.54	8540.34	5752.01	6458.79	10569.6	10269.9	7024.98	8442.32
neg-M187T208	0.174354	1.03878	none	187.133	3.46342	2-Methyloctanal	C9H18O	[M+FA-H]-	80.2	Organic oxygen compounds	Organooxygen compounds	HMDB0031684	null	-	13	2,6-Dimethyl-7-octene-2,3,6-triol;Ethyl (卤)-3-hydroxyoctanoate;3-Hydroxycapric acid;(R)-3-Hydroxydecanoic acid;9-Hydroxydecanoic acid;(1R,2R,4R,8R)-p-Menthane-2,8,9-triol;7-Methyl-3-methylene-1,6,7-octanetriol;cis-p-Menthane-1,7,8-triol;(1S,2S,4R,8R)-p-Menthane-1,2,9-triol;2-Hexyl-1,3-dioxan-5-ol;2-Hexyl-1,3-dioxolane-4-methanol;(1R,2R,4S)-p-Menthane-1,2,8-triol;xi-5-Hydroxydecanoic acid	HMDB0038186;HMDB0041600;HMDB0002203;HMDB0010725;HMDB0033201;HMDB0033574;HMDB0033640;HMDB0034783;HMDB0039470;HMDB0039668;HMDB0039669;HMDB0039893;HMDB0040329	2	10-Hydroxydecanoic_acid;6-Hydroxy-3,7-dimethyloctanoate	C02774;C18067	20854.9	11691.5	19788.9	46327	16300.1	14590.9	15357.5	13973.9	22127.2	26448.8	14539	21080.4	10281.4	11837.6	13750.1	17347.3	17797.1	13964.5	13198.8	11619.6	19072.4	27113.2	11497.7	14738.7	10587.3	12405.6	14230.2	13057.6	13299.5
neg-M187T225	0.929236	0.630573	none	187.106	3.75355	1-H-Inden-1-one,2,3-dihydro-3,3,5,6-tetramethyl	C13H16O	[M-H]-	75.8	Benzenoids	Indanes	HMDB0059683	null	-	0	-	-	0	-	-	7200.4	7114.37	6986	8483.74	8541.51	6774.4	7357.94	6663.66	7466.01	6519.16	8089.96	7550.1	6520.3	7106.86	8368.5	7554.81	7333.62	7836.64	7554.28	8426.25	8633.91	7917.42	7437.79	7464.98	9007.5	8094.67	7435.04	6875.9	7197.97
neg-M187T51	0.0547226	1.35602	none	187.041	0.843892	Isoplumbagin	C11H8O3	[M-H]-	83.8	Benzenoids	Naphthalenes	HMDB0035291	null	-	1	Isoplumbagin	HMDB0035291	5	1-Hydroxy-2-naphthoate;Plumbagin;Ramentaceone;3-Hydroxy-2-naphthoate;Nitrogen_mustard_N-oxide	C03203;C10387;C10398;C16212;C19274	4320.32	5454.15	3965.27	5363.75	4902.08	5127.76	3190.99	6445.37	4715.95	3875.94	5124.53	2753.05	3991.78	1276.16	2190.61	1969.5	10282.8	5584.69	4653.03	3075.49	3893.41	6586.18	5394.17	2864.98	6125.84	2660.34	4086.92	6509.66	4015.62
neg-M188T194	0.303377	0.865219	none	188.071	3.2382	1H-Indole-3-propanoic acid	C11H11NO2	[M-H]-	97.9	Organoheterocyclic compounds	Indoles and derivatives	NA	NA	-	5	3-Indolepropionic acid;Phensuximide;Indole-3-methyl acetate;Menadione;Methyl (Z)-2-decene-4,6,8-triynoate	HMDB0002302;HMDB0014970;HMDB0029738;HMDB0001892;HMDB0033765	10	Phensuximide;6,7-Dimethoxyisoquinoline;1,3-Dimethyl-6,8-isoquinolinediol;Methyl_(indol-3-yl)acetate;Menadione;Dehydromatricaria_ester;(Z)-2-Decene-4,6,8-triynoic_acid_methylester;1-Hydroxy-2-naphthaldehyde;1-Naphthoic_acid;2-Naphthoic_acid	C07437;C09348;C12345;C20635;C05377;C08446;C08774;C11427;C14091;C14101	116719	5301.68	11569.5	2991.87	22045.8	8975.35	12359.1	12232.9	3853.08	33467.5	12964.9	29955	10671.1	7181.12	1102.73	45129.9	6480.16	20051.6	6277.22	38568.4	962030	15107.1	9012.29	47530.6	24406.2	9281.81	616.554	12694.1	6468.18
neg-M189T153	0.821769	0.248547	none	188.986	2.5555	Pyrocatechol sulfate	C6H6O5S	[M-H]-	74.9	Organic acids and derivatives	Organic sulfuric acids and derivatives	HMDB0059724	null	-	2	Pyrocatechol sulfate;Catechol sulfate	HMDB0059724;HMDB0061713	2	3-Sulfocatechol;4-Sulfocatechol	C06336;C06674	79128.9	23840	21497.7	20549.7	27834.4	19710	13513.3	17928.2	16833.9	16246.2	21031.5	44229	16134.6	14684.6	25230.2	10443.5	8296.46	17129.3	19471	52746.3	66827.6	13481.4	107492	42466.9	92262.4	28017.9	2789.73	7184.81	19936.2
neg-M189T167	0.211051	1.05411	none	189.002	2.78917	3-Hydroxy-4-aminopyridine sulfate	C5H6N2O4S	[M-H]-	72	Organic acids and derivatives	Organic sulfuric acids and derivatives	HMDB0061120	null	-	0	-	-	0	-	-	4897.66	26746.9	4304.12	32416.7	3699.6	10103	5443.55	13864.8	3509.35	14288.2	692.639	842.162	6994.81	9692.72	1866.68	1899.35	585.653	750.952	1578.57	8941.39	25526.6	4861.58	324.223	11945.7	1800.93	4099.12	651.697	1324.82	6180.3
neg-M190T144	0.164192	0.977855	none	190.051	2.39633	Quinolin-2-ol	C9H7NO	[M+FA-H]-	87.2	Organoheterocyclic compounds	Quinolines and derivatives	NA	C06415	-	6	5-Hydroxyindoleacetic acid;xi-2,3-Dihydro-2-oxo-1H-indole-3-acetic acid;5-Phenyl-1,3-oxazinane-2,4-dione;1-Oxo-1H-2-benzopyran-3-carboxaldehyde;Juglone;Sinapine	HMDB0000763;HMDB0035514;HMDB0060400;HMDB0030577;HMDB0030773;HMDB0029379	11	5-Hydroxyindoleacetate;5,6-Dihydroxy-3-methyl-2-oxo-1,2-dihydroquinoline;5-Phenyl-1,3-oxazinane-2,4-dione;Juglone;Lawsone;3-Fluorocyclohexadiene-cis,cis-1,2-diol-1-carboxylate;5-Fluorocyclohexadiene-cis,cis-1,2-diol-1-carboxylate;4-Fluorocyclohexadiene-cis,cis-1,2-diol-1-carboxylate;6-Fluorocyclohexadiene-cis,cis-1,2-diol-1-carboxylate;2-Fluorocyclohexadiene-cis,cis-1,2-diol-1-carboxylate;Sinapine	C05635;C06725;C16596;C03840;C10368;C16478;C16479;C16480;C16481;C16482;C00933	4103.39	2283.08	2630.27	2473.34	2148.65	2465.48	1948.01	2163.77	3211.85	2565.27	2541.01	3005.28	3293.38	2946.31	2449.26	2932.24	3907.12	2876.52	2970.14	1984.84	2907.03	2529.83	2716.94	2863.55	3791.42	4131.94	2838.37	2635.29	2453.63
neg-M190T564	0.758818	0.480866	none	189.978	9.40296	p-Chlorobenzenesulfonamide	C6H6ClNO2S	[M-H]-	74.5	Benzenoids	Benzene and substituted derivatives	HMDB0061173	null	-	0	-	-	0	-	-	1220.47	1203.97	1265.19	1318.85	1488.76	1056.03	1077.76	1080.18	1076.02	1435.81	1487.11	1289.82	1397.12	1346.77	1378.54	1353.69	1267.99	1159.02	1034.41	1314.07	1309.53	1109.15	1363.25	1070.89	1408.8	1477.4	1257.76	1261.22	1147.65
neg-M191T232	0.620014	0.529399	none	191.107	3.86879	11,12,13-Trinor-1(10)-spirovetivene-2,7-dione	C12H16O2	[M-H]-	79.6	Organic oxygen compounds	Organooxygen compounds	HMDB0036734	null	-	31	2-Methyl-1-phenyl-2-propanyl acetate;4-Phenyl-2-butyl acetate;Ethyl 4-phenylbutanoate;Benzyl 3-methylbutanoate;3-Methylbutyl benzoate;2-Methylpropyl phenylacetate;2-Phenylethyl butanoate;2-Phenylethyl 2-methylpropanoate;5-Isopropyl-2-methylphenol acetate;3-Phenylpropyl propanoate;11,12,13-Trinor-1(10)-spirovetivene-2,7-dione;4-Methyl-2-(1-phenylethyl)-1,3-dioxolane, 9CI;4-Methylphenyl 3-methylbut…	HMDB0031571;HMDB0031614;HMDB0031618;HMDB0032043;HMDB0033380;HMDB0035010;HMDB0035014;HMDB0035015;HMDB0035447;HMDB0036388;HMDB0036734;HMDB0037165;HMDB0037709;HMDB0037716;HMDB0037717;HMDB0037792;HMDB0038180;HMDB0039496;HMDB0039643;HMDB0039841;HMDB0040427;HMDB0062741;HMDB0000153;HMDB0000338;HMDB0000347;HMDB0000356;HMDB0000431;HMDB0005896;HMDB0040864;HMDB0060353;HMDB0060999	9	Thymyl_acetate;Senkyunolide;Sedanonic_acid_lactone;2-Benzimidazolylguanidine;6beta-Hydroxy-17beta-estradiol;Estriol;2-Hydroxyestradiol;4-Hydroxyestradiol-17beta;D-Homo-A-nor-17a-oxaandrost-3(5)-ene-2,17-dione	C09909;C17853;C17875;C10898;C03935;C05141;C05301;C14209;C15385	7804.5	4979.46	3383.3	3137.16	3404.77	2544.04	3597.88	3579.8	3335.75	11242.1	4156.97	4980.3	2626.27	7524.33	5489.69	5435.93	3666.08	6481.69	3060.06	4127.49	8305.17	4839.23	5899.24	5401.66	3709.68	3108.45	2054.7	4081.99	4276.75
neg-M191T246	0.103816	1.01247	none	191.107	4.10062	11,12,13-Trinor-1(10)-spirovetivene-2,7-dione	C12H16O2	[M-H]-	79.5	Organic oxygen compounds	Organooxygen compounds	HMDB0036734	null	-	31	2-Methyl-1-phenyl-2-propanyl acetate;4-Phenyl-2-butyl acetate;Ethyl 4-phenylbutanoate;Benzyl 3-methylbutanoate;3-Methylbutyl benzoate;2-Methylpropyl phenylacetate;2-Phenylethyl butanoate;2-Phenylethyl 2-methylpropanoate;5-Isopropyl-2-methylphenol acetate;3-Phenylpropyl propanoate;11,12,13-Trinor-1(10)-spirovetivene-2,7-dione;4-Methyl-2-(1-phenylethyl)-1,3-dioxolane, 9CI;4-Methylphenyl 3-methylbut…	HMDB0031571;HMDB0031614;HMDB0031618;HMDB0032043;HMDB0033380;HMDB0035010;HMDB0035014;HMDB0035015;HMDB0035447;HMDB0036388;HMDB0036734;HMDB0037165;HMDB0037709;HMDB0037716;HMDB0037717;HMDB0037792;HMDB0038180;HMDB0039496;HMDB0039643;HMDB0039841;HMDB0040427;HMDB0062741;HMDB0000153;HMDB0000338;HMDB0000347;HMDB0000356;HMDB0000431;HMDB0005896;HMDB0040864;HMDB0060353;HMDB0060999	9	Thymyl_acetate;Senkyunolide;Sedanonic_acid_lactone;2-Benzimidazolylguanidine;6beta-Hydroxy-17beta-estradiol;Estriol;2-Hydroxyestradiol;4-Hydroxyestradiol-17beta;D-Homo-A-nor-17a-oxaandrost-3(5)-ene-2,17-dione	C09909;C17853;C17875;C10898;C03935;C05141;C05301;C14209;C15385	1833.1	2244.31	929.936	1150.14	1372.65	1192.41	933.906	967.88	1290.35	2670.39	1328.87	1575.49	1278.68	1882.7	1200.37	1342.26	1408.25	2606.54	1660.16	1489.5	2495.53	1587.48	1452.89	2929.82	1974.76	1398.6	1167.26	1019.85	1523.48
neg-M191T382	0.935597	0.449572	none	191.179	6.37238	1-Acetyl-2-methylcyclopentene	C14H24	[M-H]-	86	Lipids and lipid-like molecules	Prenol lipids	HMDB0061832	null	-	2	1-Acetyl-2-methylcyclopentene;1,2-Dimethyl-3,5-bis(1-methylethenyl)cyclohexane	HMDB0061832;HMDB0061847	0	-	-	1531.2	1212.87	464.433	1277.1	674.101	2010.09	1779.06	1149.25	1466.1	864.71	2788.7	3154.24	1671.19	938.179	1596.71	1345.29	845.362	1253.52	1082.36	2733.76	1708.56	2053.39	1290.93	1120.07	1159.91	1075.11	1513.58	1170.87	1937.59
neg-M191T51	0.671817	0.453961	none	191.019	0.84985	Citric acid	C6H8O7	[M-H]-	73.8	Organic acids and derivatives	NA	HMDB0000094	C00158	(map00020)Citrate cycle (TCA cycle);(map00250)Alanine, aspartate and glutamate metabolism;(map00630)Glyoxylate and dicarboxylate metabolism;(map00720)Carbon fixation pathways in prokaryotes;(map01060)Biosynthesis of plant secondary metabolites;(map01061)Biosynthesis of phenylpropanoids;(map01062)Biosynthesis of terpenoids and steroids;(map01063)Biosynthesis of alkaloids derived from shikimate pat…	16	(Z)-5-[(5-Methyl-2-thienyl)methylene]-2(5H)-furanone;Citric acid;Isocitric acid;D-threo-Isocitric acid;Diketogulonic acid;2,3-Diketo-L-gulonate;(1R,2R)-Isocitric acid;D-Glucaro-1,4-lactone;Cabreuvin;4',5,7-Trimethoxyflavone;(卤)-Dulciol E;3',4',5'-Trimethoxyflavone;5-Hydroxy-4',7-dimethoxy-6-methylflavone;3',5,6-Trimethoxyflavone;2',5,6-Trimethoxyflavone;1,4,5-Trihydroxy-3-prenylxanthone	HMDB0033845;HMDB0000094;HMDB0000193;HMDB0001874;HMDB0005971;HMDB0006511;HMDB0033717;HMDB0041862;HMDB0030679;HMDB0030842;HMDB0031385;HMDB0033639;HMDB0036411;HMDB0037330;HMDB0037331;HMDB0040354	19	Citrate;Isocitrate;(1R,2S)-1-Hydroxypropane-1,2,3-tricarboxylate;5-Dehydro-4-deoxy-D-glucarate;2,5-Didehydro-D-gluconate;Carboxymethyloxysuccinate;2-Dehydro-3-deoxy-D-glucarate;(4R,5S)-4,5,6-Trihydroxy-2,3-dioxohexanoate;(1S,2S)-1-Hydroxypropane-1,2,3-tricarboxylate;D-Galactaro-1,5-lactone;D-Glucaro-1,5-lactone;D-Galactaro-1,4-lactone;(2S,3R)-2,3-Dihydroxy-5-oxohexanedioate;D-Glucaro-1,4-lactone;…	C00158;C00311;C00451;C00679;C02780;C03600;C03921;C04575;C04617;C20889;C20890;C20896;C21091;C21095;C07582;C10024;C10045;C17472;C18841	7844.38	7604.7	8093.72	9575.13	6513.11	2577.39	5913.63	3517.97	4473.73	7568.76	8179.45	4385.25	7709.23	5633.36	7366.34	5539.16	2962.03	4551.38	7852.04	5554.45	9950.63	7256.46	9455.3	6388.25	9205.18	9550.46	3226.7	4486.23	4409.88
neg-M193T141	0.000786629	1.76745	significant	193.011	2.34783	.alpha.-Keto-.gamma.-(methylthio)butyric acid	C5H8O3S	[M+FA-H]-	70.3	Lipids and lipid-like molecules	Fatty Acyls	HMDB0001553	C01180	(map00270)Cysteine and methionine metabolism;(map00966)Glucosinolate biosynthesis;(map01060)Biosynthesis of plant secondary metabolites;(map01100)Metabolic pathways;(map01110)Biosynthesis of secondary metabolites;(map01210)2-Oxocarboxylic acid metabolism	0	-	-	0	-	-	857.47	934.619	1336.62	654.154	921.479	565.333	717.4	576.518	524.521	1108.24	1636.55	897.974	753.324	962.279	645.765	640.126	737.171	519.876	538.616	1194.85	997.489	838.717	729.997	899.592	1344.89	1520.64	668.278	715.081	614.382
neg-M193T183	1.46531e-05	1.91172	significant	193.089	3.04333	2,6-Dimethoxy-4-(1-propenyl)phenol	C11H14O3	[M-H]-	80.2	Benzenoids	Benzene and substituted derivatives	HMDB0037271	null	-	0	-	-	0	-	-	13346.4	9339.2	9105.28	8915.56	9548.5	9682.61	11085.4	9797	9342.26	8898.14	7347.85	8620.65	9166.84	8784.47	10822.3	8998.24	10038.8	9091.92	13103.1	9480.88	13333	10778.3	9449.72	8045.61	7381.32	8568.95	9272.78	8652.93	9692.98
neg-M193T227	0.828452	0.311044	none	193.087	3.78357	Methoxyeugenol	C11H14O3	[M-H]-	81.6	Benzenoids	Benzene and substituted derivatives	HMDB0041194	null	-	20	(R)-3-Hydroxy-5-phenylpentanoic acid;2,5-Dimethoxy-4-(2-propenyl)phenol;Butylparaben;Zingerone;Ethyl 4-methylphenoxyacetate;4-Methoxybenzyl propanoate;Isobutyl salicylate;2,6-Dimethoxy-4-(1-propenyl)phenol;Butyl salicylate;Methoxyeugenol;5-Hydroxy-2-benzyl-1,3-dioxane;2-Benzyl-5-hydroxymethyl-1,3-dioxolane;3-Hydroxyphenyl-valeric acid;Ethyl 4-ethoxybenzoate;[2-(2-Methylphenyl)-1,3-dioxolan-4-yl]m…	HMDB0031517;HMDB0031984;HMDB0032575;HMDB0032590;HMDB0034206;HMDB0034990;HMDB0036432;HMDB0037271;HMDB0040730;HMDB0041194;HMDB0041505;HMDB0041506;HMDB0041666;HMDB0059898;HMDB0059940;HMDB0059941;HMDB0059942;HMDB0059943;HMDB0059944;HMDB0059945	4	Zingerone;Isobutylparaben;Diphenhydramine_hydrochloride;C20915	C17497;C20342;C07784;C20915	3778.57	3553.41	4029.7	4747.46	4228.24	4034.4	4569.95	6220.36	4055.02	5573.11	3629.47	5088.76	3641.14	4677.65	3977.68	5228.81	3896.69	5608.16	5034.15	3397.18	3847.46	4057.01	4193.64	3618.56	3660.65	3417.47	3463.55	4089.25	2397.14
neg-M193T244	0.310143	0.768088	none	193.122	4.06428	2,4-Dimethyl-1-(1-methylethyl)-benzene	C11H16	[M+FA-H]-	85.8	Lipids and lipid-like molecules	Prenol lipids	HMDB0061810	null	-	17	4-Hydroxypropofol;(S,Z)-Lyratol acetate;Hexylresorcinol;Neocnidilide;(卤)-Myrtenyl acetate;Ethyl (2E,4E,7Z)-Decatrienoate;Ethyl (2E,4Z,7Z)-Decatrienoate;(2S,4R)-p-Mentha-1(7),5-dien-2-ol acetate;(S)-p-Mentha-1,8-dien-10-yl acetate;Perillyl acetate;(R)-2-Acetoxy-p-mentha-1,8-diene;Carvyl acetate;Menthadienyl acetate;8-Ocimenyl acetate;1-(2-Furanyl)-1-octanone;(S)-Neolyratyl acetate;(2,2-Diethoxyeth…	HMDB0014018;HMDB0031840;HMDB0032567;HMDB0034450;HMDB0035126;HMDB0035375;HMDB0035376;HMDB0035801;HMDB0037018;HMDB0037231;HMDB0037389;HMDB0038046;HMDB0038292;HMDB0039685;HMDB0040439;HMDB0041497;HMDB0041610	3	4-Hexyloxyphenol;Cnidilide;Neocnidilide	C14305;C16937;C17002	63013.9	32867.2	22513.5	14984	20499.9	15539.5	7717.54	12999.7	27556.1	154806	43233.1	51832.2	14652.6	58016.8	20392.7	56724.9	22015.5	52278.4	21623.2	27160.8	93470.9	50508	39550.5	32951.5	23967.2	19704.4	7424.95	14203.2	38270.4
neg-M193T46	0.20414	1.0242	none	193.034	0.760583	5-Keto-D-gluconic acid	C6H10O7	[M-H]-	76.1	Organic acids and derivatives	Hydroxy acids and derivatives	HMDB0011731	NA	-	16	Bis(2-furanylmethyl) sulfide;D-Glucuronic acid;Galacturonic acid;Iduronic acid;Pectic acid;Pectin;3-Dehydro-L-gulonate;5-Keto-D-gluconate;2-Keto-L-gluconate;L-Altruronic acid;Verimol B;Verimol A;7-Hydroxy-2',4',5'-trimethoxyisoflavan;7-Hydroxy-2',3',4'-trimethoxyisoflavan;Sorgolactone;5'-Hydroxy-3',4',7-trimethoxyflavan	HMDB0041503;HMDB0000127;HMDB0002545;HMDB0002704;HMDB0003363;HMDB0003402;HMDB0006334;HMDB0011731;HMDB0011732;HMDB0038491;HMDB0038323;HMDB0038324;HMDB0038780;HMDB0039510;HMDB0039607;HMDB0040534	23	Bisthiosemi;D-Glucuronate;D-Galacturonate;D-Tagaturonate;3-Dehydro-L-gulonate;D-Fructuronate;5-Dehydro-D-gluconate;D-Mannuronate;2-Dehydro-D-galactonate;L-Iduronic_acid;2-Keto-D-gluconic_acid;L-Guluronic_acid;Galacturonic_acid;beta-D-Glucopyranuronic_acid;2-Dehydro-L-idonate;D-Glucuronic_acid;L-Altruronic_acid;D-Alluronic_acid;D-Guluronic_acid;D-Taluronic_acid;Sorgolactone;2'-O-Methylodoratol;Com…	C19137;C00191;C00333;C00558;C00618;C00905;C01062;C02024;C03342;C06472;C06473;C06477;C08348;C08350;C15673;C16245;C21034;C21037;C21047;C21059;C09186;C09774;C20268	1937.6	995.021	1976.68	2146.75	1529.01	20632.8	2316.41	1943.97	2249.23	1558.42	1056.78	1741.86	1513.51	3463.75	1357.62	2125.82	1606.43	1493.85	2583.46	2084.22	1304.65	1590.71	1613.86	1794.58	1144.34	1482.92	1633.17	1060.93	1587.2
neg-M193T539	0.911414	0.118387	none	193.089	8.98288	2,6-Dimethoxy-4-(1-propenyl)phenol	C11H14O3	[M-H]-	78.9	Benzenoids	Benzene and substituted derivatives	HMDB0037271	null	-	13	Pregnenolone;20a-Dihydroprogesterone;5a-Pregnane-3,20-dione;Calusterone ;Ethyltestosterone;Norbolethone;Bolasterone;(3beta,5alpha)-3-Hydroxypregn-16-en-20-one;1-Phenyl-1,3-pentadecanedione;Kaurenoic acid methyl ester;5-(8,11-Pentadecadienyl)-1,3-benzenediol;5-alpha-Pregnan-3,20-dione;(S)-Edulinine	HMDB0000253;HMDB0003069;HMDB0003759;HMDB0004627;HMDB0006002;HMDB0006026;HMDB0006048;HMDB0034369;HMDB0035580;HMDB0036729;HMDB0038534;HMDB0059652;HMDB0030178	17	Pregnenolone;5alpha-Pregnane-3,20-dione;20alpha-Hydroxy-4-pregnen-3-one;5beta-Pregnane-3,20-dione;Urushiol_III;Bolasterone;17-Hydroxy-5alpha,17alpha-pregn-1-en-3-one;17beta-Hydroxy-2,17-dimethyl-5alpha-androst-1-en-3-one;17beta-Hydroxy-6alpha,17-dimethylandrost-4-en-3-one;3-Acetyl-5alpha-androst-2-en-17beta-ol;3-Ethynyl-5alpha-androstane-3beta,17beta-diol;17beta-Hydroxy-4,4-dimethylandrost-5-en-3…	C01953;C03681;C04042;C05479;C10839;C14475;C14962;C15012;C15108;C15156;C15199;C15334;C15339;C20219;C20915;C10856;C10863	7265.84	4709.62	5155.63	4915.03	6714.7	4482.98	4387.11	6903.02	7402.78	7432.12	5253.83	5241.08	4927.44	4153.32	6315.24	6116.78	6023.59	6190.38	5531.56	5294.18	7686.85	5165.68	6695.65	5320.49	5664.78	5609.45	8149.29	5199.17	6635.49
neg-M194T143	0.827842	0.589543	none	194.045	2.38458	2-Hydroxyhippuric acid	C9H9NO4	[M-H]-	87.1	Benzenoids	Benzene and substituted derivatives	HMDB0000840	C07588	-	14	Salicyluric acid;Dopaquinone;4-Carboxyphenylglycine;Alpha-Hydroxyhippuric acid;Leucodopachrome;3-Hydroxyhippuric acid;4-Hydroxyhippuric acid;2-Hydroxy-6,7-dimethoxybenzoxazole;2-Hydroxy-7-methoxy-2H-1,4-benzoxazin-3(4H)-one;L-Dopaquinone;N-acetyl-5-aminosalicylic acid;Aesculetin;5,7-Dihydroxy-4H-1-benzopyran-4-one;4,7-Dihydroxy-2H-1-benzopyran-2-one	HMDB0000840;HMDB0001229;HMDB0002016;HMDB0002404;HMDB0004067;HMDB0006116;HMDB0013678;HMDB0030726;HMDB0038055;HMDB0039119;HMDB0060602;HMDB0030819;HMDB0032950;HMDB0032951	9	Dopaquinone;1,2-Epoxy-3-(p-Nitrophenoxy)propane;2-Carboxy-2,3-dihydro-5,6-dihydroxyindole;Salicyluric_acid;6-Hydroxy-3-succinoylpyridine;7,8-Dihydroxycoumarin;5,7-Dihydroxychromone;Esculetin;Caffeoquinone	C00822;C04274;C05604;C07588;C19631;C03093;C09001;C09263;C16828	4667.78	632.135	850.476	965.696	489.624	3508.87	2350.75	1344.17	801.665	651.069	444.131	1921.14	413.18	512.445	1033.53	380.598	1611.59	1690.95	437.06	1875.29	858.532	464.287	1354.27	696.31	1183.36	660.624	322.326	587.394	1413.05
neg-M194T157	0.581375	0.694614	none	194.045	2.62362	2-Hydroxyhippuric acid	C9H9NO4	[M-H]-	85.6	Benzenoids	Benzene and substituted derivatives	HMDB0000840	C07588	-	14	Salicyluric acid;Dopaquinone;4-Carboxyphenylglycine;Alpha-Hydroxyhippuric acid;Leucodopachrome;3-Hydroxyhippuric acid;4-Hydroxyhippuric acid;2-Hydroxy-6,7-dimethoxybenzoxazole;2-Hydroxy-7-methoxy-2H-1,4-benzoxazin-3(4H)-one;L-Dopaquinone;N-acetyl-5-aminosalicylic acid;Aesculetin;5,7-Dihydroxy-4H-1-benzopyran-4-one;4,7-Dihydroxy-2H-1-benzopyran-2-one	HMDB0000840;HMDB0001229;HMDB0002016;HMDB0002404;HMDB0004067;HMDB0006116;HMDB0013678;HMDB0030726;HMDB0038055;HMDB0039119;HMDB0060602;HMDB0030819;HMDB0032950;HMDB0032951	9	Dopaquinone;1,2-Epoxy-3-(p-Nitrophenoxy)propane;2-Carboxy-2,3-dihydro-5,6-dihydroxyindole;Salicyluric_acid;6-Hydroxy-3-succinoylpyridine;7,8-Dihydroxycoumarin;5,7-Dihydroxychromone;Esculetin;Caffeoquinone	C00822;C04274;C05604;C07588;C19631;C03093;C09001;C09263;C16828	845.368	747.099	7525.49	57096.6	1030.31	1262.06	43912.4	589.226	631.792	445.734	297.043	753.8	1174.63	452.622	382.857	864.098	463.476	537.415	1554.77	1372.23	847.267	487.758	621.829	596.344	933.929	581.093	478.183	402.679	341.296
neg-M194T382	0.384305	0.531636	none	194.081	6.3621	O-Benzyl-L-serine	C10H13NO3	[M-H]-	79.9	Unknown	-	NA	NA	-	14	Metyrosine;Tyrosine methylester;N-Acetyldopamine;N-methyl-4,6,7-trihydroxy-1,2,3,4-tetrahydroisoquinoline;2-Phenyl-1,3-propanediol monocarbamate;1,2-Dihydroxy-3,4-epoxy-1,2,3,4-tetrahydronaphthalene;Ethyl Phenylglyoxylate;4-Methoxycinnamic acid;3-(4-Methylphenyl)oxiranecarboxylic acid;(Z)-10-Hydroxy-8-decene-4,6-diynoic acid;Di-alpha-furfuryl ether;(S)-Isosclerone;(E)-10-Hydroxy-2-decene-4,6-diyn…	HMDB0014903;HMDB0029217;HMDB0041943;HMDB0060065;HMDB0060351;HMDB0062273;HMDB0062729;HMDB0002040;HMDB0030903;HMDB0031055;HMDB0033248;HMDB0038712;HMDB0038965;HMDB0039471	13	L-Tyrosine_methyl_ester;Metyrosine;Damascenine;alpha-Methyl-m-tyrosine;2-Phenyl-1,3-propanediol_monocarbamate;L-Homotyrosine;3-Methyl-L-tyrosine;Vermelone;Coniferyl_aldehyde;3-Acetyl-6-methoxybenzaldehyde;1,2-Dihydroxy-3,4-epoxy-1,2,3,4-tetrahydronaphthalene;2-Oxo-4-phenylbutyric_acid;(3S)-2-Oxo-3-phenylbutanoate	C03404;C07921;C10588;C11820;C16586;C18622;C20800;C01624;C02666;C10667;C14784;C20327;C20646	6239.18	7072.44	6168.63	6279.51	6315.71	6989.9	7597.89	6577.17	6870.86	6495.81	5674.47	6053.41	4680.02	6607.47	7662.89	6340	6343.57	6382.65	8244.12	5986.9	6645.7	6146.05	5838.61	6181.39	6990.71	5973.79	5703.73	7616.31	7541.93
neg-M195T171	0.160187	0.9489	none	195.065	2.84288	alpha-Methyl-2-furanacrolein	C8H8O2	[M+Hac-H]-	86.1	Organoheterocyclic compounds	Heteroaromatic compounds	HMDB0038176	null	-	18	Homoveratric acid;Xanthoxylin;2,4,5-Trimethoxybenzaldehyde;(+)-3-(3,4-Methylenedioxyphenyl)-1,2-propanediol;Maltyl isobutyrate;(S)-Batatic acid;1-(2,4,5-Trihydroxyphenyl)-1-butanone;2-Hydroxy-3-(4-methoxyphenyl)propanoic acid;(S)-2-(4-Methoxyphenoxy)propanoic acid;4-Hydroxy-6-methyl-3-(1-oxobutyl)-2H-pyran-2-one;5-Hydroxyconiferyl alcohol;3-(3-Hydroxyphenyl)-2-methyllactic acid;3-(3,4-Dihydroxyph…	HMDB0000434;HMDB0029645;HMDB0029648;HMDB0030571;HMDB0032365;HMDB0035721;HMDB0037177;HMDB0039427;HMDB0040256;HMDB0040637;HMDB0060398;HMDB0060733;HMDB0060735;HMDB0062121;HMDB0000704;HMDB0038752;HMDB0038753;HMDB0039825	11	2,3-Dihydroxy-p-cumate;Phlorisobutyrophenone;Acetosyringone;2',6'-Dimethoxy-4'-hydroxyacetophenone;Xanthoxylin;5-Hydroxyconiferyl_alcohol;Cantharidin;Paeonilactone_B;Isoxanthopterin;N-Glycosyl-L-asparagine;Tutin	C06580;C07351;C10664;C10684;C10726;C12205;C16778;C17455;C03975;C03411;C09570	7458.82	960.559	1902.75	1353.05	3094.74	1355.79	2275.44	1951.87	6962.19	960.352	1440.01	2542.35	4590.12	1675.93	982.753	1400.67	1172.55	2287.22	1133.47	1885.06	10709.3	1175.68	906.442	8570.94	2015.06	1174.21	2340.96	1232.2	5244.4
neg-M195T199	0.677885	0.306992	none	195.102	3.31093	4-Propylphenol	C9H12O	[M+Hac-H]-	86.1	Benzenoids	Benzene and substituted derivatives	HMDB0032625	C14311	-	3	2,6-Dimethoxy-4-propylphenol;Hexyl 2-furoate;Isobutyl 2-furanpropionate	HMDB0036226;HMDB0037725;HMDB0037734	0	-	-	50212.8	16840.3	5264.18	10321.4	13461.2	85134.9	116676	63597.3	10520.9	6068.02	38109.4	54910.3	61636.4	24914.8	66524.6	18990.9	9722.6	13061.6	46421.2	26331.6	83072	70310.7	13775.2	31395.9	18847	45435.6	7218.3	29722	16414.4
neg-M195T224	0.354585	0.699039	none	195.065	3.72506	m-chlorophenylpiperazine (m-CPP)	C10H13ClN2	[M-H]-	79.6	Organoheterocyclic compounds	Diazinanes	HMDB0061008	C11738	-	18	Homoveratric acid;Xanthoxylin;2,4,5-Trimethoxybenzaldehyde;(+)-3-(3,4-Methylenedioxyphenyl)-1,2-propanediol;Maltyl isobutyrate;(S)-Batatic acid;1-(2,4,5-Trihydroxyphenyl)-1-butanone;2-Hydroxy-3-(4-methoxyphenyl)propanoic acid;(S)-2-(4-Methoxyphenoxy)propanoic acid;4-Hydroxy-6-methyl-3-(1-oxobutyl)-2H-pyran-2-one;5-Hydroxyconiferyl alcohol;3-(3-Hydroxyphenyl)-2-methyllactic acid;3-(3,4-Dihydroxyph…	HMDB0000434;HMDB0029645;HMDB0029648;HMDB0030571;HMDB0032365;HMDB0035721;HMDB0037177;HMDB0039427;HMDB0040256;HMDB0040637;HMDB0060398;HMDB0060733;HMDB0060735;HMDB0062121;HMDB0000704;HMDB0038752;HMDB0038753;HMDB0039825	11	2,3-Dihydroxy-p-cumate;Phlorisobutyrophenone;Acetosyringone;2',6'-Dimethoxy-4'-hydroxyacetophenone;Xanthoxylin;5-Hydroxyconiferyl_alcohol;Cantharidin;Paeonilactone_B;Isoxanthopterin;N-Glycosyl-L-asparagine;Tutin	C06580;C07351;C10664;C10684;C10726;C12205;C16778;C17455;C03975;C03411;C09570	3210.49	2601.68	3778.82	2684.88	4293.84	2695.59	2630.72	2980.09	3294.18	4490.98	4925.48	3542.91	3015.24	3537.41	2428.54	2934.4	3414.35	3979.36	3593.17	6318.66	2238.11	1867.14	2364.86	4308.11	1644.14	4298.28	1264.58	2620.82	4004.84
neg-M195T244	0.863449	0.395538	none	195.139	4.07302	Yuzu lactone	C12H20O2	[M-H]-	79.1	Phenylpropanoids and polyketides	Macrolides and analogues	HMDB0032901	null	-	23	Dihydro-5-(2-octenyl)-2(3H)-furanone;Methyl 2-undecynoate;6-Heptyl-5,6-dihydro-2H-pyran-2-one;cis-3-Hexenyl trans-4-hexenoate;alpha-Terpineol acetate;alpha-Campholene acetate;(Z)-4-Hydroxy-6-dodecenoic acid lactone;Yuzu lactone;(3R,3aR,7aS)-3-Butylhexahydro-1(3H)-isobenzofuranone;Geranyl acetate;Artemisia alcohol acetate;Ethyl 2Z,4E-decadienoic acid;p-Menth-1-en-9-ol acetate;cis-3-Hexenyl cis-3-h…	HMDB0030867;HMDB0030945;HMDB0031030;HMDB0031692;HMDB0032051;HMDB0032193;HMDB0032331;HMDB0032901;HMDB0034903;HMDB0035157;HMDB0036048;HMDB0036599;HMDB0037301;HMDB0038270;HMDB0038280;HMDB0039522;HMDB0040206;HMDB0040227;HMDB0040397;HMDB0040725;HMDB0041469;HMDB0041494;HMDB0061816	10	Ethyl(E,Z)-decadienoate;(1S,2R,4S)-(-)-Bornyl_acetate;Geranyl_acetate;Linalyl_acetate;Bornyl_acetate;alpha-Terpinyl_acetate;beta-Terpinyl_acetate;gamma-Terpinyl_acetate;Allyl_cyclohexylpropionate;Hexamethylphosphoramide	C08486;C09837;C09861;C09863;C11338;C12300;C12301;C12302;C12306;C19250	95996.6	97757.3	40633.9	91024.1	87418.2	80462.1	134004	52813.9	102757	72902.5	79695.3	104240	68618.3	111803	101731	99346.8	89423.3	76218.1	92885.9	91381	101639	145729	75460.3	93699.8	88778.4	86405.5	85378.5	84920.7	88780.8
neg-M197T169	0.323875	0.710185	none	197.081	2.80885	2,6-Dimethyl-1,4-benzenediol	C8H10O2	[M+Hac-H]-	86.1	Benzenoids	Phenols	HMDB0032137	null	-	7	Guaifenesin;5-(3E-Pentenyl)tetrahydro-2-oxo-3-furancarboxylic acid;3-(4-Hydroxy-3-methoxyphenyl)-1,2-propanediol;(2E,4E)-2,7-Dimethyl-2,4-octadienedioic acid;3,4-Methylene suberic acid;2,3-Methylene suberic acid;8-Hydroxy-7-methylguanine	HMDB0004998;HMDB0030991;HMDB0033093;HMDB0034099;HMDB0059768;HMDB0059779;HMDB0006037	6	cis-2,3-Dihydroxy-2,3-dihydro-p-cumate;1,2-Dihydroxymint_lactone;1-(3,4-Dimethoxyphenyl)ethane-1,2-diol;Paeonilactone_A;7-Deoxyloganetate;7,8-Dihydroxanthopterin	C06579;C09853;C16644;C17454;C20789;C21065	3361.07	3739.35	2414.41	7300.01	1472.77	4167.9	3718.51	938.812	1645.5	2416.73	1000.81	3790.52	1494.09	2907.26	1876.8	1800.93	2811.2	2597.79	1860.1	1760.59	1392.05	1503.53	1708.93	1113.74	1748	2288.84	3163.56	1785.04	3621.89
neg-M197T282	0.0478573	1.13928	significant	197.073	4.70697	Harmol	C12H10N2O	[M-H]-	86.1	Alkaloids and derivatives	Harmala alkaloids	HMDB0034217	null	-	2	Harmol;Harmanine	HMDB0034217;HMDB0035197	4	N-Nitrosodiphenylamine;4-(2-Pyrazinylethenyl)phenol;4-Hydroxyazobenzene;para-Nitrosodiphenylamine	C14742;C15042;C19433;C19479	2432.56	5022.21	6989.84	3313.36	6662.1	3176	3277.28	3253.96	2539.98	2879.03	2611.35	2633.7	3553.93	7446.35	2646.44	3440.4	6696.05	4309.41	2728.59	2872.63	2077.26	480.712	505.328	3399.65	3672.86	438.044	2915.69	3089.82	4366.87
neg-M197T285	0.81945	0.50783	none	197.154	4.74637	11-Dodecenoic acid	C12H22O2	[M-H]-	87.5	Lipids and lipid-like molecules	Fatty Acyls	HMDB0032248	null	-	28	5-Dodecenoic acid;trans-Dodec-2-enoic acid;Methyl 10-undecenoate;Allyl nonanoate;xi-Dihydro-5-octyl-2(3H)-furanone;cis-4-Decenyl acetate;2,6-Dimethyl-5-heptenal propyleneglycol acetal;11-Dodecenoic acid;cis-3-Hexenyl hexanoate;(卤)-Citronellyl acetate;Citronellyl acetate;5,5-Dibutyl-4,5-dihydro-2(3H)furanone;Rhodinyl acetate;Methyl 9-undecenoate;Ethyl 2-decenoate;1-Ethenylhexyl butanoate;xi-5-Dode…	HMDB0000529;HMDB0010729;HMDB0029585;HMDB0029763;HMDB0031683;HMDB0032214;HMDB0032235;HMDB0032248;HMDB0033378;HMDB0034160;HMDB0034844;HMDB0036182;HMDB0037186;HMDB0037305;HMDB0037329;HMDB0037498;HMDB0037742;HMDB0037813;HMDB0038081;HMDB0038269;HMDB0038895;HMDB0038924;HMDB0039220;HMDB0040158;HMDB0040163;HMDB0040361;HMDB0041264;HMDB0041449	5	(-)-Menthyl_acetate;Citronellyl_acetate;Neomenthyl_acetate;Decanoyl_acetaldehyde;cis-2-Dodecenoic_acid	C09870;C12298;C16825;C16947;C21202	36725.7	25764.3	15622.1	28048	16733.2	24906.6	37385	22238.3	60766.3	73767.8	54123.7	68661.1	55066	28176.1	41483.7	52534.9	15466.4	47765.1	39152.6	38554.5	52750	73655.9	27960.5	28319.6	39905.2	29847.9	28274	32924.3	48223.7
neg-M199T178_2	0.121825	1.2249	none	199.096	2.96767	cis-5-Decenedioic acid	C10H16O4	[M-H]-	85.8	Lipids and lipid-like molecules	Fatty Acyls	HMDB0013227	null	-	9	cis-4-Decenedioic acid;cis-5-Decenedioic acid;5-Pentyltetrahydro-2-oxo-3-furancarboxylic acid;alpha-Carboxy-delta-nonalactone;(卤)-Camphoric acid;(1R,2R,3S,1'R)-Nepetalinic acid;Matsutakic acid A;2,6-Diamino-4-hydroxy-5-N-methylformamidopyrimidine;Stanozolol	HMDB0000603;HMDB0013227;HMDB0030989;HMDB0030990;HMDB0034491;HMDB0034971;HMDB0036715;HMDB0011657;HMDB0003116	2	2,6-Diamino-4-hydroxy-5-(N-methyl)formamidopyrimidine;Stanozolol	C04744;C07311	2574.43	1371.28	5605.4	8174.16	1194.76	3116.99	3973.94	1366.01	2368.99	4329.42	1643.39	4427.33	2029.47	2670.64	3792.16	1818.86	2787.56	2446.91	5895.73	1383.18	2703.57	1586.69	1614.44	1364.18	1384.9	1833.49	2129.67	1649.56	1888.76
neg-M199T218	0.908274	0.413299	none	199.133	3.63797	Eucalyptol	C10H18O	[M+FA-H]-	78.9	Organoheterocyclic compounds	Oxanes	HMDB0004472	C09844	(map00902)Monoterpenoid biosynthesis;(map01110)Biosynthesis of secondary metabolites;(map04750)Inflammatory mediator regulation of TRP channels	16	(S)-9-Hydroxy-10-undecenoic acid;Clarycet;3-Nonanon-1-yl acetate;All-trans-retinoic acid;9-cis-Retinoic acid;13-cis-Retinoic acid;4-Oxoretinol;4-OH-Retinal;9,13-cis-Retinoate;Sugiol;ent-6,16-Kauradien-19-oic acid;Yucalexin B16;Yucalexin B7;Trilobinol;Metandienone;Dehydroabietic acid	HMDB0032662;HMDB0036029;HMDB0037179;HMDB0001852;HMDB0002369;HMDB0006219;HMDB0012329;HMDB0012788;HMDB0012874;HMDB0036564;HMDB0036697;HMDB0036710;HMDB0036711;HMDB0038702;HMDB0041925;HMDB0061925	17	Retinoate;13-cis-Retinoic_acid;Spruceanol;Dehydroabietic_acid;19-Norprogesterone;19-Nor-17alpha-pregn-5(10)-en-20-yne-3alpha,17beta-diol;17beta-Hydroxy-17-methylandrosta-4,9(11)-dien-3-one;17beta-Hydroxy-2-methylandrost-1,4-dien-3-one;A-Norpregn-3(5)-ene-2,20-dione;17beta-Hydroxy-7alpha-methylandrost-1,4-diene-3-one;17alpha-Methyl-17beta-hydroxyandrosta-4,6-dien-3-one;9-cis-Retinoic_acid;4-Oxoret…	C00777;C07058;C09188;C12078;C14489;C14652;C14684;C14925;C15263;C15307;C15353;C15493;C16683;C18195;C18196;C20428;C20429	7943.73	6878.23	4314.45	7731.35	4117.21	4126.35	10340.1	9186.9	5522.77	4231.01	7072.55	4052.37	5862.2	6962.74	7391.47	4458.87	4096.07	4251	8642.11	7253	3722.37	4713.57	3917.8	6974.84	4040.19	5076.23	6873.84	4522.16	8315.8
neg-M199T282	0.179793	1.18516	none	199.07	4.70689	Monobenzone	C13H12O2	[M-H]-	82.8	Benzenoids	Phenols	HMDB0014738	C14244	-	0	-	-	0	-	-	818.812	1252.17	2098.37	1116.17	1970.25	1084.48	1005.71	1028.17	863.142	866.469	842.091	852.608	1192.51	2547.58	848.826	1336.78	1931.52	1412.32	993.606	1157.4	682.971	470.934	576.195	1223.7	1022.7	546.09	918.643	1206.89	1401.33
neg-M200T175	0.156557	1.108	none	200.128	2.92377	Physoperuvine	C8H15NO	[M+Hac-H]-	84.9	Alkaloids and derivatives	Tropane alkaloids	HMDB0030338	C10864	-	9	Capryloylglycine;Valproylglycine;N-(5-Methyl-3-oxohexyl)alanine;N-Acetylaminooctanoic acid;(4S,8R)-8,9-Dihydroxy-p-menth-1(6)-en-2-one;(1'R)-Nepetalic acid;(S)-Oleuropeic acid;1-Acetylcyclohexyl acetate;(E)-10-Oxo-8-decenoic acid	HMDB0000832;HMDB0013116;HMDB0041540;HMDB0059745;HMDB0039052;HMDB0036117;HMDB0036998;HMDB0039710;HMDB0040883	8	5-exo-Hydroxy-1,2-campholide;1,6,6-Trimethyl-2,7-dioxabicyclo[3.2.2]nonan-3-one;4,5-Dihydro-5,5-dimethyl-4-(3-oxobutyl)furan-2(3H)-one;(3R)-3-Isopropenyl-6-oxoheptanoate;(3S)-3-Isopropenyl-6-oxoheptanoate;(4R)-7-Hydroxy-4-isopropenyl-7-methyl-2-oxo-oxepanone;(4S)-7-Hydroxy-4-isopropenyl-7-methyl-2-oxo-oxepanone;[(1S)-4-Hydroxy-2,2,3-trimethylcyclopent-3-enyl]acetate	C03843;C04718;C06066;C11405;C11419;C19079;C19084;C20324	2410.05	1955.06	1499.2	943.738	1429.77	1896.91	846.945	1352.06	1518.43	1910.36	1373.91	1286.91	1346.44	1625.02	1857.66	1546.26	1676.27	1181.64	1933.17	1163.99	1364.02	2297.9	1027.21	356.179	721.385	1184.35	653.375	647.783	1322.89
neg-M201T163	0.257817	0.785957	none	201.112	2.71478	2-Hydroxy-2,6,6-trimethylcyclohexanone	C9H16O2	[M+FA-H]-	79.4	Organic oxygen compounds	Organooxygen compounds	HMDB0037023	null	-	7	N-lactoyl-Isoeucine;Sebacic acid;R-2-Hydroxy-3-methylbutanoic acid 3-Methylbutanoyl;Oxalic acid dibutyl ester;2-Ethylsuberic acid;Heptylmalonic acid;3-Methylazelaic acid	HMDB0062180;HMDB0000792;HMDB0031510;HMDB0040196;HMDB0059708;HMDB0059719;HMDB0059754	3	Sebacic_acid;Diethyl_adipate;Dimethyl_suberate	C08277;C14566;C17803	2328.24	2203.48	5982.45	3354.81	2385.99	2812.13	2365.52	1948.85	2072.63	1433.35	1377.92	2019.87	2019.73	2339.38	1832.46	1612.75	1815.48	1837.27	1590.1	1406.18	792.062	1790.58	1076.63	1438.62	1602.98	1876.02	1847.36	1785.09	2294.95
neg-M201T185	0.0683222	1.27531	none	201.112	3.07864	Sebacic acid	C10H18O4	[M-H]-	92.8	Lipids and lipid-like molecules	NA	HMDB0000792	C08277	-	7	N-lactoyl-Isoeucine;Sebacic acid;R-2-Hydroxy-3-methylbutanoic acid 3-Methylbutanoyl;Oxalic acid dibutyl ester;2-Ethylsuberic acid;Heptylmalonic acid;3-Methylazelaic acid	HMDB0062180;HMDB0000792;HMDB0031510;HMDB0040196;HMDB0059708;HMDB0059719;HMDB0059754	3	Sebacic_acid;Diethyl_adipate;Dimethyl_suberate	C08277;C14566;C17803	3211.72	2660.64	3863.23	5681.67	3827.71	5130.68	4387.28	2715.75	2926.68	2961.16	3844.31	2457.63	3306.74	3408.71	2839.12	3102.88	2431.08	2863.91	3361.34	2144.2	2396.82	2943.65	2191.69	2243.39	2774.79	2607.34	3273.78	2236.7	3086.51
neg-M201T219	0.181836	0.793262	none	201.149	3.64897	2-Methyloctanal	C9H18O	[M+Hac-H]-	73.1	Organic oxygen compounds	Organooxygen compounds	HMDB0031684	null	-	2	3-Hydroxynonyl acetate;3-hydroxyundecanoic acid	HMDB0032443;HMDB0061654	0	-	-	3093.47	2251.71	2316.13	2953.25	7172.04	2003.76	3512.58	2064.29	2273.69	5057.08	4106.48	3645.78	1650.12	2494.28	2304.98	3485.81	1820.46	1955.33	2227.27	1993.7	2485.12	4353.64	2341.22	2473.37	2131.66	2534.39	2201.59	2108.02	2647.97
neg-M201T51	0.0169344	1.29852	significant	201.038	0.856108	Xanthotoxol	C11H6O4	[M-H]-	78.2	Phenylpropanoids and polyketides	Coumarins and derivatives	HMDB0029457	C00841	(map01061)Biosynthesis of phenylpropanoids	0	-	-	0	-	-	106122	76045.4	77834	120027	77813	95029.9	66349.3	147266	118852	103226	89109.3	86037.1	67563.1	73793.1	61463.6	42055.8	284431	108739	77955.2	60388.2	85053.4	155494	135280	80029.4	83733	74038	134593	132795	69319.7
neg-M201T564	0.733545	0.45915	none	201.024	9.3974	Xanthotoxol	C11H6O4	[M-H]-	80	Phenylpropanoids and polyketides	Coumarins and derivatives	HMDB0029457	C00841	(map01061)Biosynthesis of phenylpropanoids	2	Bergaptol;Xanthotoxol	HMDB0013679;HMDB0029457	4	Bergaptol;Xanthotoxol;Isobergaptol;6-Hydroxyangelicin	C00758;C00841;C18084;C18085	7375.99	6296.78	8879.26	6231.32	7307.38	5928.46	5691.17	5352.72	5692.15	8672.96	8649.47	7399.38	7010.04	6349.11	9302.94	6593.06	6137.11	9048.3	5388.52	8212.4	7365.88	8214.61	6194.34	7855.29	9193.99	8599.98	5917.48	8025.97	7716.4
neg-M202T203	0.782626	0.417305	none	202.086	3.37697	Isosalsolidine	C12H13NO2	[M-H]-	81.2	Organoheterocyclic compounds	Isoquinolines and derivatives	HMDB0041526	null	-	5	3-Indolebutyric acid;Methsuximide;5-(2-Furanyl)-1,2,3,4,5,6-hexahydro-7H-cyclopenta[b]pyridin-7-one;Isosalsolidine;1-Naphthaleneacetic acid	HMDB0002096;HMDB0015611;HMDB0039656;HMDB0041526;HMDB0032708	11	Shihunine;Indolebutyric_acid;Biphenyl-2,3-diol;2,2'-Dihydroxybiphenyl;(+/-)-trans-Acenaphthene-1,2-diol;Eutypine;Chimaphylin;1-Naphthylacetic_acid;4,4'-Dihydroxybiphenyl;3,5-Dihydroxybiphenyl;5-Methyl-1-naphthoate	C10615;C11284;C02526;C03209;C04167;C08448;C10310;C13014;C14297;C19750;C20803	484.647	786.019	5048.32	472.714	721.455	516.072	483.866	1035.67	699.378	731.243	428.494	349.054	426.172	642.531	461.723	760.085	936.347	565.858	487.221	600.524	533.301	619.97	412.655	294.633	1461.14	688.375	568.255	521.646	848.358
neg-M202T82	0.699735	0.612106	none	202.048	1.37387	1-nitrosonaphthalene	C10H7NO	[M+FA-H]-	85.7	Benzenoids	Naphthalenes	HMDB0062189	C14788	(map00980)Metabolism of xenobiotics by cytochrome P450	1	Indolepyruvate	HMDB0060484	2	Indolepyruvate;Anibine	C00331;C10127	1830.93	1698.43	1729.93	1908.75	1716.17	2219.27	1750.32	2743.19	2142.99	1738.86	3251.38	2516.64	2104.11	1990.48	2291.88	1947.75	1452.93	1631.7	2041.96	2276.82	2136.9	2272.5	2314.57	2788.62	2161.3	1860.19	2184.68	2155.09	1685.05
neg-M203T150	0.0664574	1.35001	none	203.083	2.50013	Tryptophan	C11H12N2O2	[M-H]-	99.5	Organoheterocyclic compounds	Indoles and derivatives	HMDB0000929	C00078	(map00260)Glycine, serine and threonine metabolism;(map00380)Tryptophan metabolism;(map00400)Phenylalanine, tyrosine and tryptophan biosynthesis;(map00404)Staurosporine biosynthesis;(map00901)Indole alkaloid biosynthesis;(map00966)Glucosinolate biosynthesis;(map00970)Aminoacyl-tRNA biosynthesis;(map01060)Biosynthesis of plant secondary metabolites;(map01061)Biosynthesis of phenylpropanoids;(map01…	10	L-Tryptophan;D-Tryptophan;3-Hydroxymethylantipyrine;Ethotoin;(卤)-Tryptophan;Nirvanol;4-Hydroxyantipyrine;S-nirvanol;6-Chloro-N-(1-methylethyl)-1,3,5-triazine-2,4-diamine;Indoleacrylic acid	HMDB0000929;HMDB0013609;HMDB0013840;HMDB0014892;HMDB0030396;HMDB0060533;HMDB0060878;HMDB0060967;HMDB0033249;HMDB0000734	9	L-Tryptophan;D-Tryptophan;Tryptophan;Ethotoin;Vasicinol;Idazoxan;Nirvanol;Deethylatrazine;3-Indoleacrylate	C00078;C00525;C00806;C07839;C10743;C10968;C14916;C06559;C21283	243406	264244	251909	278213	293199	268035	271577	385753	292819	225403	323219	350575	325334	273165	301380	227505	283946	232292	375489	213126	228793	294230	340469	399857	306956	348137	263695	258956	312922
neg-M203T166	0.877453	0.340195	none	203.001	2.76688	O-methoxycatechol-O-sulphate	C7H8O5S	[M-H]-	89.3	Organic acids and derivatives	Organic sulfuric acids and derivatives	HMDB0060013	null	-	5	O-methoxycatechol-O-sulphate;Dicumarol;Dolineone;Pachyrrhizin;Dehydroneotenone	HMDB0060013;HMDB0014411;HMDB0034039;HMDB0034049;HMDB0034129	2	Dicumarol;Tetracenomycin_D1	C00796;C12376	4405.29	8199.43	1736.27	11507.4	2013.44	4197.11	5204.43	20128.8	409.642	6403.99	596.272	4114.04	1533.62	3241.01	7211.36	514.79	912.662	1173.16	5055.31	7118.59	20005.1	2269.48	6066.44	6200.7	6356.96	2484.85	679.979	382.434	7073.47
neg-M203T564_1	0.838536	0.303358	none	202.986	9.4058	Diuron-desdimethyl	C7H6Cl2N2O	[M-H]-	73.5	Unknown	-	NA	NA	-	0	-	-	0	-	-	6384.3	5299.18	6278.75	5641.68	6311.44	5342.45	4790.04	4838.55	4887.69	6295.78	6802.72	6097.88	5683.68	5566.86	6113.16	5685.52	5171.01	5323.71	5723.42	6617.56	6528.48	5342.41	5092.14	5386.9	7025.84	7098.69	5312.97	5457.77	5370.1
neg-M204T162	0.512016	0.549572	none	204.065	2.70227	DL-Indole-3-lactic acid	C11H11NO3	[M-H]-	93.6	Organoheterocyclic compounds	Indoles and derivatives	HMDB0000671	NA	-	7	Indolelactic acid;5-Methoxyindoleacetate;Cinnamoylglycine;Edulitine;Methyl 1-methoxy-1H-indole-3-carboxylate;3-Indolehydracrylic acid;Isoplumbagin	HMDB0000671;HMDB0004096;HMDB0011621;HMDB0030179;HMDB0032755;HMDB0059765;HMDB0035291	8	Indolelactate;5-Methoxyindoleacetate;Gentianamine;Swietenidin_B;1-Hydroxy-2-naphthoate;Plumbagin;Ramentaceone;3-Hydroxy-2-naphthoate	C02043;C05660;C09961;C10741;C03203;C10387;C10398;C16212	7086.46	7030.5	9574.98	6482.48	6413.41	9012.5	36403.5	4250.06	9679.29	7348.2	5903.28	8261.1	7257.76	4620.64	4869.71	6260.56	5246.99	3122.66	5539.13	6100.26	6650.55	6383.26	7396.52	10144.3	6660.62	6101.26	4869.21	5527.75	6054.17
neg-M205T151	0.803371	0.171021	none	204.98	2.51867	Pyrogallol-1-O-sulphate	C6H6O6S	[M-H]-	85.5	Organic acids and derivatives	Organic sulfuric acids and derivatives	HMDB0060016	null	-	3	5-Sulfoxymethylfurfural;Pyrogallol-1-O-sulphate;Pyrogallol-2-O-sulphate	HMDB0059752;HMDB0060016;HMDB0060018	0	-	-	20496	1998.52	15104	137670	2061.92	78737.7	1441.75	172520	2256.92	343.446	2422.28	23487	247.167	874.436	48541.9	310.235	3018.13	33971.8	3612.63	9875.37	2513.19	195.145	35744.2	20854.6	79248.4	11625	926.837	24706.1	12155.2
neg-M205T329_2	1.42449e-07	2.52124	significant	205.16	5.4914	2,4-Di-tert-butylphenol	C14H22O	[M-H]-	93.3	Benzenoids	Benzene and substituted derivatives	HMDB0013816	NA	-	11	4-(1,1,3,3-Tetramethylbutyl)-phenol;delta-Methylionone;3-Methyl-4-(2,6,6-trimethyl-2-cyclohexen-1-yl)-3-buten-2-one;Methyl-delta-ionone;alpha-(p-(1,1,3,3-Tetramethylbutyl)phenyl)-omega-hydroxypoly(oxyethylene);1-(2,6,6-Trimethyl-2-cyclohexen-1-yl)-1-penten-3-one;alpha-Irone;Etaspirene;10-Isopropyl-2,7-dimethyl-1-oxaspiro[4.5]deca-3,6-diene;1-(2,6,6-Trimethyl-1-cyclohexen-1-yl)-1-penten-3-one;(Z)-…	HMDB0013825;HMDB0031737;HMDB0031738;HMDB0032397;HMDB0032528;HMDB0035245;HMDB0035631;HMDB0036023;HMDB0036024;HMDB0038130;HMDB0061831	4	alpha-Irone;(+)-trans-alpha-Irone;4-Octylphenol;4-tert-Octylphenol	C09690;C11350;C14132;C14205	231669	426485	419950	424848	429829	380888	543787	379412	415002	218526	221268	205975	204532	261157	228148	225364	228598	223674	220802	230844	205742	359954	228219	192193	211311	210574	203329	218945	208880
neg-M205T396	0.30701	0.787846	none	205.195	6.59498	1,1,2-Trimethyl-3,5-bis(1-methylethenyl)cyclohexane	C15H26	[M-H]-	86.1	Lipids and lipid-like molecules	Prenol lipids	HMDB0061780	null	-	2	1,1,2-Trimethyl-3,5-bis(1-methylethenyl)cyclohexane;N-Hexadecanoylpyrrolidine	HMDB0061780;HMDB0032740	0	-	-	2231.01	2602.45	746.578	1793.69	1184.65	1835.51	2017.14	1728.67	2305.8	1337.45	2489.25	2624.77	1925.92	1987.91	1986.76	2031.18	2130.37	2244.78	2682.32	2425.08	1690.71	1568.79	2009.38	2274.55	2442.12	1964.91	2449.58	2603.78	1896.59
neg-M205T427	0.788755	0.416846	none	205.159	7.11588	4-(1,1,3,3-Tetramethylbutyl)-phenol	C14H22O	[M-H]-	86.1	Benzenoids	Benzene and substituted derivatives	HMDB0013825	null	-	0	-	-	0	-	-	10712.5	2514.45	2341.31	9606.31	25931.4	11853.3	29609.1	10455.5	9553.44	7441.95	8059.39	6927.57	8479.3	10642.9	12704	14574.8	14847.6	11795.5	23641	7769.23	21639.1	24715.3	25116.6	11712.9	9607.59	10332.6	10228.1	12472.6	10840.8
neg-M207T140	0.595089	0.514662	none	207.008	2.3411	2-Naphthalenesulfonic acid	C10H8O3S	[M-H]-	83.5	Organosulfur compounds	-	NA	NA	-	0	-	-	0	-	-	10139	8375.48	10551.9	6459.55	6595.19	6695.86	6380.78	5468.63	5352.43	10446.3	14734	7975.19	7601.91	7527.35	6235.4	6460.33	6058.78	5031.4	5024	11490.4	9824.11	7814.87	6602.74	8797.72	12742	12556.5	6203.99	5914.15	5547.23
neg-M207T165	0.639497	0.694334	none	207.011	2.75632	2-Naphthalenesulfonic acid	C10H8O3S	[M-H]-	95.5	Organosulfur compounds	-	NA	NA	-	0	-	-	2	1-Naphthalenesulfonic_acid;2-Naphthalenesulfonic_acid	C16201;C16202	2269.3	2169.11	1933.69	1745.33	1856.1	2162.37	2758.39	1702.78	2013.77	2107.04	3735.73	1673.27	1972.26	1639.58	2082.98	1795.58	1776.82	2017.11	2008.04	3121.69	2614.47	2451.42	1932.65	1752.4	2359.3	2434.99	2085.18	2294.45	2025.78
neg-M207T201	0.769192	0.452198	none	207.138	3.35031	5,9:6,9-Diepoxy-3-megastigmene	C13H20O2	[M-H]-	80.3	Organic oxygen compounds	Organooxygen compounds	HMDB0037776	null	-	14	Eremopetasinorol;(S,E)-Lyratol propanoate;(5alpha,8beta,9beta)-5,9-Epoxy-3,6-megastigmadien-8-ol;(5R,6S)-5,6-Epoxy-7-megastigmen-9-one;Theaspirone A;2,2,6,7-Tetramethylbicyclo[4.3.0]nona-1(9),4-diene-7,8-diol;3-Hydroxy-beta-ionone;Acetal R;5,9:6,9-Diepoxy-3-megastigmene;Carvyl propionate;5,9:6,9-Diepoxy-4-megastigmene;2,3,5,6,8,8a-Hexahydro-2,5,5,8a-tetramethyl-7H-1-benzopyran-7-one;(3R,8E)-3-Hyd…	HMDB0029668;HMDB0031869;HMDB0034672;HMDB0034984;HMDB0035228;HMDB0036686;HMDB0036821;HMDB0036824;HMDB0037776;HMDB0038047;HMDB0038529;HMDB0040233;HMDB0041636;HMDB0001365	3	4-Heptyloxyphenol;N-Butyl-1H-pyrazolo[3,4-d]pyrimidin-4-amine;Fruticosonine	C14236;C15344;C09191	4003.28	925.127	4745.89	1651.9	1109.68	2929.88	2383.56	1184.63	1249.63	1088.51	1003.02	1690.29	3174.63	1451.66	2570.47	2530.46	1525.37	1788.52	1658.94	1859.65	1667.34	2062.79	1484.3	2132.24	1650.56	1477.31	2118.34	2641.34	1163.7
neg-M207T423	0.322404	0.635032	none	207.011	7.05042	2-Naphthalenesulfonic acid	C10H8O3S	[M-H]-	91.7	Organosulfur compounds	-	NA	NA	-	0	-	-	2	1-Naphthalenesulfonic_acid;2-Naphthalenesulfonic_acid	C16201;C16202	52252.5	33849	105254	61200.3	32625.8	46188	46785.5	92503.2	39316.5	40728.9	24788.8	87973.8	29826.2	28745.6	63142.7	60187	51368.2	42585.4	79030.7	44456.8	39318.6	35627.1	47736	41025.2	32309.3	29080.6	99025	34484.3	35897.1
neg-M209T152	0.0400588	1.41444	significant	209.045	2.53313	Phenylglyoxylic acid	C8H6O3	[M+Hac-H]-	80.3	Benzenoids	Benzene and substituted derivatives	HMDB0001587	C02137	(map00360)Phenylalanine metabolism;(map00627)Aminobenzoate degradation;(map01120)Microbial metabolism in diverse environments	3	Vanilpyruvic acid;3-(3,4-Dihydroxy-5-methoxy)-2-propenoic acid;Phosphocreatinine	HMDB0011714;HMDB0035484;HMDB0041624	2	5-Hydroxyferulic_acid_methyl_ester;4-(2-Hydroxyethoxycarbonyl)benzoate	C05619;C21450	25234	24646.1	26168.2	23396.7	26068.9	20478.4	39396.9	22130.9	25178.8	24310.9	24805.4	22103.6	23421	26845.9	25302.4	24575.9	26139.3	24220.6	26374.4	28371.2	23216.3	37268.7	24297.9	22241.9	23852.1	26008.5	25370.2	25218.5	23096.4
neg-M209T243	0.556248	0.567057	none	209.117	4.05408	Jasmonic acid	C12H18O3	[M-H]-	90.3	Lipids and lipid-like molecules	Fatty Acyls	HMDB0032797	C08491	(map00592)alpha-Linolenic acid metabolism;(map01060)Biosynthesis of plant secondary metabolites;(map01070)Biosynthesis of plant hormones;(map01100)Metabolic pathways;(map01110)Biosynthesis of secondary metabolites;(map04075)Plant hormone signal transduction	9	Jasmonic acid;Sedanonic acid;Dihydro-3-(2-octenyl)-2,5-furandione;(R)-8-Acetoxycarvotanacetone;1-Benzyloxy-1-(2-methoxyethoxy)ethane;4-(Butoxymethyl)-2-methoxyphenol;Isoamyl 2-furonpropionate;Dihydro-3-(1-octenyl)-2,5-furandione;3-Ethenyl-2,5-dimethyl-4-oxohex-5-en-2-yl acetate	HMDB0032797;HMDB0032871;HMDB0033102;HMDB0037104;HMDB0037135;HMDB0037642;HMDB0037735;HMDB0037816;HMDB0041573	2	(-)-Jasmonic_acid;(+)-7-Isojasmonic_acid	C08491;C16317	6877.06	4458.47	1872.18	4201.87	2002.48	1519.87	2796.31	1015.78	1726.17	3217.58	7313.02	8352.49	2424.76	4253.28	4146.36	2834.37	8790.85	2104.51	3473.32	5108.59	3671.18	5565.7	2659.69	4070.58	2392.9	5260.08	2357.75	2209.99	8455.99
neg-M209T278	0.426434	0.771222	none	209.154	4.62652	Altretamine	C9H18N6	[M-H]-	81.8	Organic nitrogen compounds	Organonitrogen compounds	HMDB0014631	null	-	15	Altretamine;Linalyl propionate;Methyl (2E,6Z)-dodecadienoate;alpha-Terpineol propanoate;Cepanone;Citral propylene glycol acetal;Propyl 2,4-decadienoate;Tsibulin 1;Isobornyl propionate;Neryl propionate;2-Propenyl cyclohexanebutanoate;Octahydro-2,5,5,8a-tetramethyl-7H-1-benzopyran-7-one;Artemisyl propionate;O-decanoyl-L-carnitine;Decanoylcarnitine	HMDB0014631;HMDB0030425;HMDB0031014;HMDB0032052;HMDB0032098;HMDB0037286;HMDB0037307;HMDB0037390;HMDB0038249;HMDB0038258;HMDB0038291;HMDB0040232;HMDB0041554;HMDB0062631;HMDB0000651	1	O-Decanoyl-L-carnitine	C03299	2008.18	2280.19	2721.58	1974.51	2323.8	1353.69	1841.8	2243.69	2656.37	3427.91	2032.58	2092.23	3393.48	3525.93	1957.1	2975	4550.19	3343.39	2187.57	2361.35	1715.84	1576.74	1113.01	3716.35	2350.84	1487.44	1199.83	1912.46	3363.19
neg-M210T194	0.378396	0.788692	none	210.052	3.23494	Mukonal	C13H9NO2	[M-H]-	80	Organoheterocyclic compounds	Indoles and derivatives	HMDB0030216	null	-	1	S-Prenyl-L-cysteine	HMDB0012286	1	Nicorandil	C13280	2106.56	620	657.162	580.224	1027.85	1859.04	1673.84	663.559	632.903	884.757	917.547	648.74	747.572	672.887	695.355	1002.79	615.981	504.814	752.995	1379.56	7174.6	838.165	735.232	996.653	580.592	674.651	550.823	759.248	648.286
neg-M211T147	0.59725	0.356911	none	211.058	2.45287	Eudesmic acid	C10H12O5	[M-H]-	76.4	Benzenoids	Benzene and substituted derivatives	HMDB0033839	null	-	3	Quebrachidine;(+)-Quebrachidine;Chlorpromazine	HMDB0030389;HMDB0030390;HMDB0014620	13	Geissoschizine;Ajmalicine;Akuammidine;Vobasine;19-Hydroxytabersonine;16-Hydroxytabersonine;Lochnericine;Tetrahydroalstonine;19-epi-Ajmalicine;1,2-Dihydrovomilenine;3-Allyloxyestra-1,3,5(10),7-tetraene-16,17-dione_dioxime;Raucaffrinoline;Chlorpromazine	C02151;C09024;C09026;C09253;C11642;C11643;C11676;C11682;C11683;C11808;C15086;C19931;C06906	2867.87	2638.2	2012.6	3397.54	2677.46	3071.24	3134.9	2632.69	3894.71	2894.45	4554.79	4074.97	3640.36	3398.3	2454.1	2684.99	2287.56	2401.78	3100.8	8206.75	2791.25	3790.98	3347.12	3624.1	4142.59	4027.99	2865.62	2486.24	2988.57
neg-M211T166	0.867118	0.351364	none	211.097	2.76868	2-Amino-3,4-dimethylimidazo[4,5-f]quinoline	C12H12N4	[M-H]-	86	Organoheterocyclic compounds	Quinolines and derivatives	HMDB0029707	C19254	-	1	3,4-Methyleneazelaic acid	HMDB0059744	2	7-Deoxyloganetin;2-Amino-4-hydroxy-6-hydroxymethyl-7,8-dihydropteridine	C20790;C01300	13315.4	5285.44	1090.44	3602.56	8828.7	7462.05	9081.26	7197.39	1692.77	2152.14	9532.04	12752.1	9307.94	10254.4	17094.5	5258.36	3129.97	7843.33	8390.88	6274.67	12990.2	8717.37	6590.55	10073.5	5123.39	5352.08	1361.09	9760.74	1460.64
neg-M211T218	0.0779252	1.25451	none	211.169	3.63863	(Z)-1,5-Undecadiene	C11H20	[M+Hac-H]-	86	Hydrocarbons	Unsaturated hydrocarbons	HMDB0041218	null	-	12	10-Undecenyl acetate;Methyl (E)-2-dodecenoate;Coniferan;(卤)-(E)-3-Methyl-4-decen-1-yl acetate;Ethyl 10-undecenoate;Rhodinyl propionate;Citronellyl propionate;1-Ethylhexyl tiglate;2,6,10,10-Tetramethyl-1-oxaspiro[4.5]decan-6-ol;1,1-Diethoxy-2,6-nonadiene;4-(3-Hydroxybutyl)-3,3,5-trimethylcyclohexanone;Oxacyclotetradecan-2-one	HMDB0031017;HMDB0031028;HMDB0031741;HMDB0032792;HMDB0034286;HMDB0037187;HMDB0037226;HMDB0037626;HMDB0037907;HMDB0038078;HMDB0039805;HMDB0040451	1	cis-11-Methyl-2-dodecenoic_acid	C18206	2010.95	2017.54	1185.46	2337.15	1718.16	1314.28	674.112	1307.14	2370.12	2175.5	1621.8	755.371	2382.82	1421.85	1340.86	3716.98	1894.61	1818.53	1586.23	869.441	3727.42	2304.54	657.98	1885.97	2340.91	1369.28	1210.7	1664.07	2167.82
neg-M211T254	0.0852445	1.20768	none	211.133	4.238	Cucurbic acid	C12H20O3	[M-H]-	76.5	Lipids and lipid-like molecules	Fatty Acyls	HMDB0029388	null	-	5	Cucurbic acid;Dihydrojasmonic acid;Vulgarole;Traumatin;3-Ethenyl-4-hydroxy-2,5-dimethylhex-5-en-2-yl acetate	HMDB0029388;HMDB0033601;HMDB0035085;HMDB0037326;HMDB0041572	4	Cucurbic_acid;Putaminoxin;Traumatin;12-Oxo-9(Z)-dodecenoic_acid	C08482;C08509;C16309;C16311	22777.8	23395.3	20837.5	21545.6	22022.3	21250	33655.6	22068	21397.8	20490.6	20656.5	18457.3	19730	21221.5	20861.9	22061.5	21073.2	21100.2	21404.5	19947	19556.9	31139.5	20468.6	20349.6	21444.4	21755.5	22386.6	20486.9	21302.9
neg-M212T160	0.139517	1.24622	none	212.002	2.6594	m-Chlorohippuric acid	C9H8ClNO3	[M-H]-	81.5	Benzenoids	Benzene and substituted derivatives	HMDB0001309	null	-	2	Carmustine;Indoxyl sulfate	HMDB0014407;HMDB0000682	1	Carmustine	C06873	44203.5	88984.8	45456.2	80645.6	35955.9	48521.9	47005.6	39961.4	30792.3	31594.4	5900.21	21877.1	54609.2	26019.1	12016.6	14531.2	16138.1	17153.7	10139.9	39431.9	56700.2	84838.2	23899.1	37894.8	10915.8	24001.8	2973.99	16463.1	21401.7
neg-M212T56	0.020253	1.47448	significant	212.089	0.93655	2-Amino-3,8-dimethyl-3H-imidazo[4,5-f]quinoxaline	C11H11N5	[M-H]-	77	Organoheterocyclic compounds	Diazanaphthalenes	HMDB0029864	C19255	(map05204)Chemical carcinogenesis	22	11,12,15-trihydroxyeicosatrienoic acid;Prostaglandin F2a;Prostaglandin E1;Prostaglandin F2b;Troxilin B3;Trioxilin A3;8-isoprostaglandin PGF2b;11,12,15-THETA;13,14-Dihydro-15-keto PGF2a;8-Isoprostaglandin E1;11,14,15-THETA;8-Isoprostaglandin F2a;Prostaglandin D1;8-iso-13,14-dihydro-15-keto-PGF2a;11,12,15-TriHETRE;11b-PGF2a;11-Epi-PGF2a;13,14-Dihydro- lipoxin A4;Prostaglandin H1;Sterebin G;15-keto-…	HMDB0062278;HMDB0001139;HMDB0001442;HMDB0001483;HMDB0001965;HMDB0001977;HMDB0002115;HMDB0004684;HMDB0004685;HMDB0004686;HMDB0004694;HMDB0005083;HMDB0005102;HMDB0006562;HMDB0010170;HMDB0010199;HMDB0011137;HMDB0012563;HMDB0013041;HMDB0035380;HMDB0060045;HMDB0060107	12	3,3-Difluoro-5alpha-androstan-17beta-yl_acetate;Prostaglandin_F2alpha;Prostaglandin_F2beta;Alprostadil;(5Z,9E,14Z)-(8xi,11xi,12S)-8,11,12-Trihydroxyicosa-5,9,14-trienoate;11-epi-Prostaglandin_F2alpha;Prostaglandin_D1;9,11,15-Trihydroxy-prosta-5,13-dien-1-oic_acid;11,12,15-THETA;Trioxilin_A3;Trioxilin_B3;11,14,15-THETA	C14477;C00639;C02314;C04741;C04843;C05959;C06438;C13809;C14782;C14809;C14811;C14814	8083.08	6531.67	4125.66	8320.21	6114.61	7700.54	8310.12	7794.7	8870.49	5968.23	7663.57	9068.25	9544.11	9021.48	5669.33	6556.85	6686.08	6901.46	9035.98	8317.92	4915.95	7643.12	7626.26	7561.78	7275.26	8382.85	8821.38	7172.04	6632.99
neg-M212T91	0.428197	0.556772	none	212.089	1.51584	2-Amino-3,8-dimethyl-3H-imidazo[4,5-f]quinoxaline	C11H11N5	[M-H]-	70.9	Organoheterocyclic compounds	Diazanaphthalenes	HMDB0029864	C19255	(map05204)Chemical carcinogenesis	0	-	-	0	-	-	8468.7	5571.17	8205.47	4223.67	8976.51	11732	12162.6	12701	12505.4	9454.37	28318.5	14707	13897.7	14249.6	4295.44	5974.15	4092.08	2114.91	11755.7	14766.4	9380.29	12771.9	12009.5	13574.1	4150.8	5683.49	6332.62	11958.1	11195
neg-M213T222	0.579987	0.485178	none	213.148	3.70631	(1R,2R)-1,2,7,7-Tetramethylbicyclo[2.2.1]heptan-2-ol	C11H20O	[M+FA-H]-	84.7	Lipids and lipid-like molecules	Prenol lipids	HMDB0035417	null	-	3	3-Oxododecanoic acid;4-Acetoxy-2-hexyltetrahydrofuran;4-ethylamino-6-isopropylamino-1,3,5-triazin-2-ol	HMDB0010727;HMDB0037398;HMDB0062766	2	3-Oxododecanoic_acid;Hydroxyatrazine	C02367;C06552	11566	12368	8830.44	18617	10704.9	10122.8	11947.1	12378.2	17797.8	28337.2	13432	20039.1	12641	9566.19	14668.5	14296.6	11339.6	15100.5	12859.1	13781.2	15777.5	18337.3	10604.1	9966.48	10189.4	12213.7	9071.49	9691.2	13547
neg-M213T245	0.348907	0.446103	none	213.148	4.08267	(1R,2R)-1,2,7,7-Tetramethylbicyclo[2.2.1]heptan-2-ol	C11H20O	[M+FA-H]-	73.1	Lipids and lipid-like molecules	Prenol lipids	HMDB0035417	null	-	4	3-Oxododecanoic acid;4-Acetoxy-2-hexyltetrahydrofuran;4-ethylamino-6-isopropylamino-1,3,5-triazin-2-ol;Homodihydrocapsaicin	HMDB0010727;HMDB0037398;HMDB0062766;HMDB0036330	2	3-Oxododecanoic_acid;Hydroxyatrazine	C02367;C06552	7926.99	11664.1	4638.16	7322.09	3428.67	3970.62	5182.07	3716.78	8827.93	10327.3	4476.62	9171.94	4548.34	5300.09	6581.33	7352.82	12151.8	5627.63	3743.78	2678.12	6709.89	13260.6	3409.59	4141.36	6096.54	3864.31	5756.69	2399.91	4250.31
neg-M213T338	0.245632	1.02727	none	213.185	5.6389	Tridecanoic acid	C13H26O2	[M-H]-	85.9	Lipids and lipid-like molecules	Fatty Acyls	HMDB0000910	C17076	-	12	Tridecanoic acid;Ethyl undecanoate;Methyl dodecanoate;Decanal propyleneglycol acetal;Octyl 3-methylbutanoate;Pentyl octanoate;Octyl 2-methylbutyrate;Decyl propionate;3-Methylbutyl octanoate;Propyl decanoate;9-Methyldodecanoic acid;Isopropyl dodecanoic acid	HMDB0000910;HMDB0029552;HMDB0031018;HMDB0032211;HMDB0034140;HMDB0036217;HMDB0036219;HMDB0037311;HMDB0038729;HMDB0059900;HMDB0061828;HMDB0061829	2	CAI-1;Tridecanoic_acid	C16640;C17076	70295.5	33585.2	119995	48509.3	49188.1	56419.6	91998.4	52445.1	76453.2	30390.9	85674	93285	23610.9	116627	79046.8	26722.8	86363.8	47390.9	108220	123785	35356.4	59473.4	59952.6	42051.9	35279.4	28054.8	29880.5	89730.8	127585
neg-M215T195	0.345771	0.874874	none	215.128	3.24868	Undecanedioic acid	C11H20O4	[M-H]-	91.7	Lipids and lipid-like molecules	Fatty Acyls	HMDB0000888	null	-	2	Undecanedioic acid;Butyl butyryllactate	HMDB0000888;HMDB0037137	0	-	-	4317.04	3704.71	5607.13	3258.85	3636.6	3429.82	3352.18	4178.06	2699.93	2155.33	2242.15	1712.19	3660.1	3742.43	4919.88	3685.11	3279.71	2269.27	3617.84	2691.7	3064.82	4354.84	2383.41	2133.29	1788.47	3091.23	2439.64	4341.14	2515.29
neg-M215T232	0.667541	0.521218	none	215.164	3.87122	3-Hydroxydodecanoic acid	C12H24O3	[M-H]-	93.3	Organic acids and derivatives	Hydroxy acids and derivatives	HMDB0000387	NA	-	4	3-Hydroxydodecanoic acid;12-Hydroxydodecanoic acid;(R)-3-Hydroxydodecanoic acid;xi-5-Hydroxydodecanoic acid	HMDB0000387;HMDB0002059;HMDB0010728;HMDB0040169	2	12-Hydroxydodecanoic_acid;7-Hydroxydodecanoate	C08317;C21080	9818.16	7842.57	4754.21	16820.6	4345.91	9375.28	12769.1	5666.72	19135.4	17929.2	12303.8	14766.5	9541.1	6209.5	10201.3	12747.9	4777.65	12069.4	9725.36	10505.1	15022.6	20149.9	7059.45	7961.49	8032.12	6861.93	8102.57	7827.78	9283.81
neg-M215T319	0.033387	1.3793	significant	215.164	5.31615	3-Hydroxydodecanoic acid	C12H24O3	[M-H]-	70.2	Organic acids and derivatives	Hydroxy acids and derivatives	HMDB0000387	NA	-	4	3-Hydroxydodecanoic acid;12-Hydroxydodecanoic acid;(R)-3-Hydroxydodecanoic acid;xi-5-Hydroxydodecanoic acid	HMDB0000387;HMDB0002059;HMDB0010728;HMDB0040169	2	12-Hydroxydodecanoic_acid;7-Hydroxydodecanoate	C08317;C21080	742.593	2489.01	1587.82	1408.03	1327.57	1571.39	626.344	926.369	814.396	1721.09	1462.16	1822.48	1401	1118.39	1307.81	1155.24	1206.39	851.615	1923	1468.63	2156.81	731.028	1711.14	2133.07	1191.93	1287.91	738.591	962.243	688.696
neg-M218T143	0.186001	1.0213	none	218.102	2.37756	D-(+)-Pantothenic acid	C9H17NO5	[M-H]-	91.2	Organic acids and derivatives	Carboxylic acids and derivatives	NA	NA	-	6	2-Hexylbenzothiazole;Pantothenic acid;(R)-pantothenic Acid;4-Heptenal diethyl acetal;3-(1-Hydroxymethyl-1-propenyl)pentanedioic acid;Bepridil	HMDB0040032;HMDB0000210;HMDB0062717;HMDB0032306;HMDB0033092;HMDB0015374	3	Pantothenate;Diethyl_2-methyl-3-oxosuccinate;Bepridil	C00864;C04067;C06847	3546.13	3679.05	1987.98	1981.63	2210.99	2399.41	2307.3	2657.53	2884.92	2341.16	693.424	4805.78	2134.5	3405.33	2435.76	3188.04	3225.69	2338.62	2205.32	4796.37	1939.04	2804.39	2438.99	3272.29	2484.96	2893.44	3399.04	4245.07	2886.22
neg-M219T545	0.888755	0.260052	none	219.176	9.07763	2,6-di-tert-butyl-4-methylphenol	C15H24O	[M-H]-	88.2	Benzenoids	Benzene and substituted derivatives	HMDB0033826	C14693	-	50	Nootkatol;(2R,6S,7S,10Z)-beta-Santala-3(15),10-dien-12-ol;Dihydronootkatone;2,6-Di-tert-butyl-4-methylphenol;alpha-Valerenol;Isospathulenol;alpha-Santal-10-en-12-ol;Acolamone;alpha-Cyperol;beta-Costol;Epishyobunone;Preisocalamendiol;Epoxyguaiene;Acorenone;Isocyperol;Isoacolamone;(R)-2,7(14),9-Bisabolatrien-11-ol;Fukinone;(3S,6E)-6-Caryophyllen-15-al;Apritone;alpha-Bergamotenol;Spathulenol;beta-Sa…	HMDB0013688;HMDB0030232;HMDB0032220;HMDB0033826;HMDB0034661;HMDB0034718;HMDB0034940;HMDB0035020;HMDB0035026;HMDB0035097;HMDB0035306;HMDB0035391;HMDB0035645;HMDB0035704;HMDB0035718;HMDB0035720;HMDB0035739;HMDB0035793;HMDB0036118;HMDB0036192;HMDB0036402;HMDB0036420;HMDB0036716;HMDB0036717;HMDB0036788;HMDB0036789;HMDB0036793;HMDB0036798;HMDB0037069;HMDB0037392;HMDB0037395;HMDB0037811;HMDB0038119;HMD…	18	2-trans,6-trans-Farnesal;alpha-Santalol;beta-Santalol;4-n-Nonylphenol;Butylhydroxytoluene;Caryophyllene_epoxide;Cyperol;Isocyperol;Alismol;Nootkatol;(5S)-Albaflavenol;(5R)-Albaflavenol;Germacra-1(10),4,11(13)-trien-12-ol;Solavetivol;Pentalen-13-ol;10-Hydroxy-alpha-humulene;Artemisinic_alcohol;(11R)-Dihydroartemisinic_aldehyde	C03461;C09719;C09720;C14550;C14693;C16908;C16945;C16974;C17462;C17915;C17953;C17955;C19676;C19711;C19938;C20229;C20307;C20325	640226	729311	519761	892251	874577	1.35631e+06	958948	443144	383622	300390	348391	509922	1.1131e+06	1.07701e+06	792390	1.16068e+06	907236	499543	394578	343293	289498	754105	1.1381e+06	365978	401251	280377	1.12384e+06	1.1035e+06	937404
neg-M221T187	0.365909	0.654579	none	221.081	3.12212	Ferulic acid ethyl ester	C12H14O4	[M-H]-	73.1	Unknown	-	NA	NA	-	15	Monoisobutyl phthalic acid;Monobutylphthalate;5'-(3'-Methoxy-4'-hydroxyphenyl)-gamma-valerolactone;Isodillapiole;Dillapiol;Dihydrodeoxy-8-epiaustdiol;Apiole;5-(3,4-Methylenedioxyphenyl)pentanoic acid;Piperonyl isobutyrate;Vanillin isobutyrate;(Z)-3-(2,4,5-Trimethoxyphenyl)-2-propenal;2,3-Dihydro-3-hydroxy-6-methoxy-2,2-dimethyl-4H-1-benzopyran-4-one;Diethyl phthalic acid;Lipoamide;1-Isothiocyanat…	HMDB0002056;HMDB0013247;HMDB0029226;HMDB0029470;HMDB0030725;HMDB0031668;HMDB0033776;HMDB0034056;HMDB0037130;HMDB0037681;HMDB0038563;HMDB0041379;HMDB0094660;HMDB0000962;HMDB0038461	6	Apiole;Dillapiole;Diethyl_phthalate;Diglycidyl_resorcinol_ether;Coniferyl_acetate;Lipoamide	C10429;C10449;C14175;C19228;C20225;C00248	1568.55	2466.32	2389.2	1979.27	2823	2010.17	1034.4	3423.39	3745.41	1715.32	1367.16	1274.68	1541.51	3447.94	1284.54	1108.6	3212.24	1406.04	2148.37	2598.21	1365.39	1577.36	2199.45	1345.14	2478.55	3824.71	2454.59	1481.31	4936.86
neg-M221T195	0.200972	0.818155	none	221.13	3.2557	(all-E)-1,7,9-Heptadecatriene-11,13,15-triyne	C17H18	[M-H]-	87.8	Hydrocarbons	Unsaturated hydrocarbons	HMDB0031260	null	-	6	3-Hydroxymonoethylglycinexylidide;1-(2,3-Dihydro-1H-pyrrolizin-5-yl)-1,4-pentanedione;MG(19:0/0:0/0:0);MG(0:0/19:0/0:0);MG(0:0/i-19:0/0:0);MG(i-19:0/0:0/0:0)	HMDB0060678;HMDB0040046;HMDB0072839;HMDB0072840;HMDB0072876;HMDB0072881	4	Miotine;3-Hydroxymonoethylglycinexylidide;Mexacarbate;Bellendine	C11763;C16572;C18952;C10846	4090.77	3429.88	3469.84	2480.95	4023.63	3417.65	1096.48	2304.47	3709.07	2941.4	1689.65	3649.49	2993.07	2843.65	3784.88	2435.94	3971.85	6327.54	2389.22	3301.49	2988.36	4099.46	3249.03	3444.32	3460.59	2699.76	3221.49	3436.58	2053.8
neg-M221T226	0.690649	0.712908	none	221.153	3.76303	(10betaH,11xi)-11-Hydroxy-13-nor-6-eremophilen-8-one	C14H22O2	[M-H]-	83.2	Lipids and lipid-like molecules	Prenol lipids	HMDB0037605	null	-	7	Rishitin;Kobusone;Isokobusone;(10betaH,11xi)-11-Hydroxy-13-nor-6-eremophilen-8-one;Acetaldehyde butyl phenethyl acetal;2,6-Di-tert-butyl-1,4-benzenediol;Phenformin	HMDB0035593;HMDB0036790;HMDB0036791;HMDB0037605;HMDB0037820;HMDB0040178;HMDB0015050	4	Rishitin;Isokobusone;Kobusone;Phenformin	C09715;C16977;C16983;C07673	29270.8	33996.4	22151.3	29211.7	23466.7	27251.7	43768.2	24956.6	30033.3	26667.9	25843.8	25416.7	27538.9	25971.5	28501.6	32394.1	29216.1	26366.5	30334.8	24653.1	26232.4	38736.3	25211.4	26388.5	26198.7	28975.4	21944.8	30432.9	27340.8
neg-M221T279	0.359689	0.854298	none	221.153	4.6444	(10betaH,11xi)-11-Hydroxy-13-nor-6-eremophilen-8-one	C14H22O2	[M-H]-	88.4	Lipids and lipid-like molecules	Prenol lipids	HMDB0037605	null	-	7	Rishitin;Kobusone;Isokobusone;(10betaH,11xi)-11-Hydroxy-13-nor-6-eremophilen-8-one;Acetaldehyde butyl phenethyl acetal;2,6-Di-tert-butyl-1,4-benzenediol;Phenformin	HMDB0035593;HMDB0036790;HMDB0036791;HMDB0037605;HMDB0037820;HMDB0040178;HMDB0015050	4	Rishitin;Isokobusone;Kobusone;Phenformin	C09715;C16977;C16983;C07673	19098.8	17810.7	12957.3	8262.72	16073.1	11315.1	24145.7	8462.98	18001.4	42818.9	15894.6	26418.1	19012.9	18878.7	19013.1	19628.7	17632.9	21436.2	15389.9	16004.3	27271.1	31970.6	14563.9	13331	16326.2	8662.15	7402.18	13682	21946
neg-M221T299	0.547296	0.554572	none	221.153	4.98613	(10betaH,11xi)-11-Hydroxy-13-nor-6-eremophilen-8-one	C14H22O2	[M-H]-	87.2	Lipids and lipid-like molecules	Prenol lipids	HMDB0037605	null	-	7	Rishitin;Kobusone;Isokobusone;(10betaH,11xi)-11-Hydroxy-13-nor-6-eremophilen-8-one;Acetaldehyde butyl phenethyl acetal;2,6-Di-tert-butyl-1,4-benzenediol;Phenformin	HMDB0035593;HMDB0036790;HMDB0036791;HMDB0037605;HMDB0037820;HMDB0040178;HMDB0015050	4	Rishitin;Isokobusone;Kobusone;Phenformin	C09715;C16977;C16983;C07673	5043.28	5621.29	5006.45	7026.74	17541.8	5210.87	9614.07	6221.02	6014.7	5469.8	5161.88	6372.39	8539.59	5247.96	11703.4	12261.9	11655.7	5268.52	6836.53	4151.18	5761.43	7872.06	4979.75	4139.06	3696.46	5361.64	5345.97	10779.3	5439.38
neg-M223T218	0.380017	0.806121	none	223.133	3.6383	2-Butyl-4-methylphenol	C11H16O	[M+Hac-H]-	86.1	Benzenoids	Benzene and substituted derivatives	HMDB0032060	null	-	9	Epoxyeremopetasinorol;Annuionone A;Annuionone C;13-Oxo-9,11-tridecadienoic acid;Methyl jasmonate;(8alpha,10beta,11beta)-3-Hydroxy-4,15-dinor-1(5)-xanthen-12,8-olide;Octyl 2-furoate;Furfuryl octanoate;3-Methylbutyl 2-furanbutanoate	HMDB0029670;HMDB0032679;HMDB0032689;HMDB0034564;HMDB0036583;HMDB0037244;HMDB0037726;HMDB0037730;HMDB0037736	4	(6S,9R)-Vomifoliol;(+/-)-6-Hydroxy-3-oxo-alpha-ionol;Methyl_jasmonate;(+)-7-Isomethyljasmonate	C01760;C04166;C11512;C16318	18184.7	14826	7486.09	7334.57	15909.6	15906.4	11723.5	14370.9	9834.5	49679.5	15699.3	34784.2	38950.4	12858.3	14398.7	11657.2	7327.92	8162.29	12635.3	13240.1	16609.4	14526.8	13724.6	16862.8	12361.5	8668.99	1236.66	10527.3	12547.7
neg-M223T225	0.387438	1.02573	none	223.169	3.75351	Goshuyic acid	C14H24O2	[M-H]-	85.3	Lipids and lipid-like molecules	Fatty Acyls	HMDB0039129	null	-	2	3-Hydroxy-6,8-dimethoxy-7(11)-eremophilen-12,8-olide;Valdiate	HMDB0040756;HMDB0040980	1	Botrydial	C09622	4059.38	2440.38	2013.05	2697.09	1608.37	2858.99	5061.03	2224.5	4845.08	8616.77	3093.95	3513.1	4907.89	3890.44	4286.7	6567.15	1780.64	3729.8	4275.48	4256.99	5644	5089.16	3509.73	2540.91	6851.55	2883.73	3296.09	2616.75	4829.86
neg-M223T236	0.475658	0.492497	none	223.133	3.93937	Methyl Jasmonic acid	C13H20O3	[M-H]-	76.7	Lipids and lipid-like molecules	NA	HMDB0036583	C11512	(map00592)alpha-Linolenic acid metabolism;(map01110)Biosynthesis of secondary metabolites	9	Epoxyeremopetasinorol;Annuionone A;Annuionone C;13-Oxo-9,11-tridecadienoic acid;Methyl jasmonate;(8alpha,10beta,11beta)-3-Hydroxy-4,15-dinor-1(5)-xanthen-12,8-olide;Octyl 2-furoate;Furfuryl octanoate;3-Methylbutyl 2-furanbutanoate	HMDB0029670;HMDB0032679;HMDB0032689;HMDB0034564;HMDB0036583;HMDB0037244;HMDB0037726;HMDB0037730;HMDB0037736	4	(6S,9R)-Vomifoliol;(+/-)-6-Hydroxy-3-oxo-alpha-ionol;Methyl_jasmonate;(+)-7-Isomethyljasmonate	C01760;C04166;C11512;C16318	16895.5	18542.2	10570.3	19876.1	21142	18303.4	32405.8	13489.4	21154.1	15969.1	16623.2	14333.6	15761.6	19864.2	20346.6	18254.4	20448.6	19859	21378.3	16835	15414.9	27939.9	18860.6	15348.6	17038.9	16422.2	19093.5	19397.7	18854.4
neg-M223T262	0.0359017	1.4444	significant	223.133	4.35885	2-Butyl-4-methylphenol	C11H16O	[M+Hac-H]-	86.1	Benzenoids	Benzene and substituted derivatives	HMDB0032060	null	-	9	Epoxyeremopetasinorol;Annuionone A;Annuionone C;13-Oxo-9,11-tridecadienoic acid;Methyl jasmonate;(8alpha,10beta,11beta)-3-Hydroxy-4,15-dinor-1(5)-xanthen-12,8-olide;Octyl 2-furoate;Furfuryl octanoate;3-Methylbutyl 2-furanbutanoate	HMDB0029670;HMDB0032679;HMDB0032689;HMDB0034564;HMDB0036583;HMDB0037244;HMDB0037726;HMDB0037730;HMDB0037736	4	(6S,9R)-Vomifoliol;(+/-)-6-Hydroxy-3-oxo-alpha-ionol;Methyl_jasmonate;(+)-7-Isomethyljasmonate	C01760;C04166;C11512;C16318	9727.02	5474.58	7398.87	9070.31	6239.83	5785.05	10879.4	5279.27	16416.8	14396.8	20694	17153.8	8075.81	7876.35	14510.2	24359	6353.31	9124.53	16699	12787	9256.83	10796.9	6135.27	8641.57	6642.43	14482.8	6242.92	6117.53	18142.1
neg-M223T305	0.995299	0.28186	none	223.17	5.08204	Goshuyic acid	C14H24O2	[M-H]-	90.1	Lipids and lipid-like molecules	Fatty Acyls	HMDB0039129	null	-	13	5,8-Tetradecadienoic acid;Linalyl isobutyrate;Linalyl butyrate;Ethyl (2E,6Z)-dodecadienoate;alpha-Terpineol butanoate;Isobornyl isobutyrate;Terpinyl isobutyrate;Allyl undecylenate;2-Propenyl cyclohexanepentanoate;Bornyl butyrate;Neryl butyrate;Geranyl 2-methylpropanoate;Goshuyic acid	HMDB0000560;HMDB0030426;HMDB0030427;HMDB0031015;HMDB0032053;HMDB0032342;HMDB0032524;HMDB0036424;HMDB0037814;HMDB0038246;HMDB0038259;HMDB0038260;HMDB0039129	0	-	-	89598.3	67772.4	40426.3	70224.4	17200.2	62517	88113.4	55381.8	147021	389047	134122	231962	147664	57647.7	167477	141565	39803	104071	105149	99464.1	171547	213050	82169.6	69906.1	125648	75551.1	66986.7	98297.9	139693
neg-M224T163	0.0345908	1.27374	significant	224.061	2.7141	1-Hydroxy-10-methylacridone	C14H11NO2	[M-H]-	73.9	Organoheterocyclic compounds	Quinolines and derivatives	HMDB0032983	null	-	2	Albafuran A;Albafuran B	HMDB0030071;HMDB0030072	4	Albafuran_A;9-Fluoroprednisolone;6alpha-Fluoroprednisolone;Descinolone	C08732;C14484;C14618;C15361	24437.9	44658.3	26003.3	14404.6	29059.7	11432.1	53475.1	21096.7	48606.1	40526.9	29904.2	78319.6	39143.8	37937	45037.7	36398.6	31813.4	9441.81	48326	20445.8	31880.1	25971.6	52081.4	36666.8	20493.9	75463.7	17420.2	5895.2	35277
neg-M225T150	0.213598	0.859417	none	225.063	2.4994	Oroselone	C14H10O3	[M-H]-	78	Phenylpropanoids and polyketides	Coumarins and derivatives	HMDB0033925	null	-	8	L-Tryptophan;D-Tryptophan;3-Hydroxymethylantipyrine;Ethotoin;(卤)-Tryptophan;Nirvanol;4-Hydroxyantipyrine;S-nirvanol	HMDB0000929;HMDB0013609;HMDB0013840;HMDB0014892;HMDB0030396;HMDB0060533;HMDB0060878;HMDB0060967	7	L-Tryptophan;D-Tryptophan;Tryptophan;Ethotoin;Vasicinol;Idazoxan;Nirvanol	C00078;C00525;C00806;C07839;C10743;C10968;C14916	1762.98	2076.9	1640.6	1946.1	2172.92	3012.29	2054.91	3333.39	3030.2	2777.7	4928.29	2786.28	3533.57	1970.99	2386.05	1925.36	3811.4	1673.41	3180.21	6262.74	1557.72	2224.53	2101.47	2679.32	2941.85	2333.5	2071.52	1905.01	2352.17
neg-M225T190	0.402933	0.612588	none	225.112	3.15842	2-Methoxy-4-propylphenol	C10H14O2	[M+Hac-H]-	80.3	Benzenoids	Phenols	HMDB0032135	null	-	2	Allixin;3,4-Methylenesebacic acid	HMDB0040705;HMDB0059729	2	Butopyronoxyl;trans-12-Hydroxyjasmonic_acid	C19142;C21385	14353.9	4596.75	6183.68	6673.63	5848.31	8046.85	7836.63	3008.39	7431.55	6274.89	6341.52	6111.71	10108.4	9573.42	7517.67	6744.57	7761.82	6775.41	7302.99	6269.26	6327.26	5987.69	3647.78	3957	5812.66	6838.8	4601.86	5671.52	6264.22
neg-M225T247	0.483386	0.704367	none	225.11	4.11272	3-tert-Butyl-4-hydroxyanisole	C11H16O2	[M+FA-H]-	71.2	Unknown	-	NA	NA	-	25	Oenanthic ether;Pelargonic acid;xi-2-Ethylheptanoic acid;Methyl caprylate;Heptyl acetate;4-Methyloctanoic acid;Butyl 3-methylbutanoate;3-Heptyl acetate;5-Methylhexyl acetate;3-Octyl formate;Pentyl butanoate;Propyl hexanoate;Hexyl propionate;3-Methylbutyl 2-methylpropanoate;1-Hydroxy-3-nonanone;3-(Hydroxymethyl)-2-octanone;4-Methyl-2-pentyl-1,3-dioxolane;2-Methylpropyl 3-methylbutanoate;Octyl form…	HMDB0000798;HMDB0000847;HMDB0030331;HMDB0031291;HMDB0031480;HMDB0031557;HMDB0032042;HMDB0032309;HMDB0032406;HMDB0032454;HMDB0034162;HMDB0034165;HMDB0034606;HMDB0036234;HMDB0037143;HMDB0037164;HMDB0037288;HMDB0038040;HMDB0038603;HMDB0039216;HMDB0039219;HMDB0040221;HMDB0040295;HMDB0040430;HMDB0059822	1	Nonanoic_acid	C01601	2940.66	1648.2	1207.11	4040.23	2276.63	2074.18	3319.98	1571.07	2944.75	2512.3	5184.54	1685.55	2259.13	1981.84	2723.8	2846.27	1836.15	3719.37	4351.58	2893.46	1682.84	1177.6	941.332	4093.29	2108.63	1256.67	1568.3	4239.66	3909.5
neg-M225T337	0.965928	0.112594	none	225.186	5.62017	Tsuzuic acid	C14H26O2	[M-H]-	87.5	Lipids and lipid-like molecules	Fatty Acyls	HMDB0005051	null	-	21	5-Tetradecenoic acid;5Z-Tetradecenoic acid;Myristoleic acid;Tsuzuic acid;trans-Tetra-dec-2-enoic acid;(R)-14-Methyloxacyclotetradecan-2-one;Ethyl (E)-2-dodecenoate;12-Methyl-13-tridecanolide;Acetaldehyde di-cis-3-hexenyl acetal;2-Hexenyl octanoate;Houttuynin;Rhodinyl butyrate;Rhodinyl isobutyrate;Citronellyl butyrate;Citronellyl isobutyrate;Butyl 2-decenoate;xi-Tetrahydro-3-nonyl-2H-pyran-2-one;d…	HMDB0000499;HMDB0000521;HMDB0002000;HMDB0005051;HMDB0010732;HMDB0030921;HMDB0031029;HMDB0031073;HMDB0032152;HMDB0032321;HMDB0034561;HMDB0037188;HMDB0037189;HMDB0037227;HMDB0037228;HMDB0037369;HMDB0037633;HMDB0038056;HMDB0040228;HMDB0062243;HMDB0062248	1	Myristoleic_acid	C08322	223732	147637	101252	214213	122942	226522	347017	191460	387583	442550	377553	425100	368364	150579	208369	320546	102887	371312	252651	247631	320955	494617	179698	191947	223578	104038	264614	249747	380568
neg-M227T178	0.0651143	1.3214	none	227.091	2.9626	Ozagrel	C13H12N2O2	[M-H]-	73.1	Unknown	-	NA	NA	-	2	Propyl propane thiosulfonate;6-Carboxy-5,6,7,8-tetrahydropterin	HMDB0032496;HMDB0060410	1	6-Carboxy-5,6,7,8-tetrahydropterin	C20239	7956.42	6729.74	6346.46	6760.57	8842.52	7932.17	10591.9	8682.29	7017.2	6580.74	6957.65	6499.58	5837	7200.91	6665.81	6501.37	8899.05	8682.82	9330.23	5893.36	7109.86	8976.45	7221.46	5984.02	6765.12	7476.1	6468.75	7283.88	6941.48
neg-M227T196	0.381706	0.70849	none	227.128	3.27474	Traumatic acid	C12H20O4	[M-H]-	92.1	Lipids and lipid-like molecules	Fatty Acyls	HMDB0000933	C16308	(map00592)alpha-Linolenic acid metabolism;(map01110)Biosynthesis of secondary metabolites	2	Traumatic acid;5-Heptyltetrahydro-2-oxo-3-furancarboxylic acid	HMDB0000933;HMDB0030994	1	Traumatic_acid	C16308	21018.2	6741.05	26192.6	17489.2	10547.5	23090.5	19942	6852.73	8489.91	11997.1	13617.5	9609.31	21816.9	11881	12531.8	14642.9	13136.8	12405.5	22166.1	7977.79	11580.3	15681.9	5777.83	12525.6	11020.5	13287.7	7782.1	16924.7	12342.8
neg-M227T207	0.371455	1.00626	none	227.082	3.44967	Beta-Carboline	C11H8N2	[M+Hac-H]-	85.8	Organoheterocyclic compounds	Indoles and derivatives	HMDB0012897	C20157	-	8	Mukonal;Coniferin;3-Hydroxy-3-(3,4-dihydroxy-4-methylpentanoyl)-5-(3-methylbutyl)-1,2,4-cyclopentanetrione;Sphalleroside A;4-Hydroxy-3-(2-hydroxyethyl)acetophenone 4-glucoside;Citrusin D;Veranisatin A;Myzodendrone	HMDB0030216;HMDB0013682;HMDB0030107;HMDB0032767;HMDB0037552;HMDB0039334;HMDB0040663;HMDB0041273	8	Glyphosate-isopropylammonium;(1R,10aS)-1,4,10,10a-Tetrahydrophenazine-1-carboxylate;(1R)-1,4,5,10-Tetrahydrophenazine-1-carboxylate;m-Chlorophenylbiguanide;2-Nitrofluorene;3-Amino-6H-dibenzo[b,d]pyran-6-one;Diafenthiuron;Coniferin	C18564;C21411;C21413;C13646;C10923;C14952;C18781;C00761	2773.88	3132.06	3090.27	2276.13	3598.95	3370.87	2929.51	3542.79	3920.47	2782.21	2731.1	3019.24	2489.29	2782.48	2689.25	2946.17	3769.18	2828.95	3104.06	2600.71	2819.22	3512.75	2610.39	2455.67	2764.53	2330.78	2404.25	2757.85	2323
neg-M227T244	0.000324789	1.82738	significant	227.164	4.05899	2-Ethyl-1,3,3-trimethyl-2-norbornanol	C12H22O	[M+FA-H]-	85.1	Lipids and lipid-like molecules	Prenol lipids	HMDB0032279	null	-	4	11-Hydroxy-9-tridecenoic acid;Menthone 1,2-glyceryl ketal;Menthyl lactate;Menthone 1,3-glyceryl ketal	HMDB0035881;HMDB0036139;HMDB0037212;HMDB0040004	1	Atraton	C19098	3922.57	7014.17	3634.33	7457.66	7698.35	8510.3	5728.62	3724.72	9799.78	8074.62	3662.88	8919.07	6626.92	4730.91	4593.46	9094.18	4884.89	7113.39	4794.31	5150.17	4283.1	5198.08	5083.91	7380.08	4811.86	9563.16	8259.94	9023.87	9576.66
neg-M227T376	0.529755	0.386299	none	227.202	6.26853	Myristic acid	C14H28O2	[M-H]-	87	Lipids and lipid-like molecules	Fatty Acyls	HMDB0000806	C06424	(map00061)Fatty acid biosynthesis;(map01100)Metabolic pathways	14	Myristic acid;2,6,10-Trimethylundecanoic acid;12-Methyltridecanoic acid;Hexanal octane-1,3-diol acetal;Undecanal propyleneglycol acetal;Ethyl dodecanoate;Heptyl heptanoate;Hexyl octanoate;Decyl butanoate;3-Methylbutyl nonanoate;Nonyl isovalerate;Dodecyl acetate;Isobutyl decanoate;10-Methyltridecanoic acid	HMDB0000806;HMDB0002221;HMDB0031072;HMDB0032318;HMDB0032548;HMDB0033788;HMDB0034461;HMDB0036216;HMDB0037312;HMDB0037495;HMDB0038034;HMDB0038969;HMDB0059865;HMDB0061781	1	Tetradecanoic_acid	C06424	1.80679e+06	1.35985e+06	980188	2.20892e+06	1.39613e+06	2.26347e+06	2.38209e+06	2.04349e+06	2.82185e+06	1.37099e+06	2.66736e+06	2.83702e+06	1.96694e+06	1.40243e+06	885841	1.35509e+06	1.19533e+06	2.22973e+06	1.42841e+06	1.58674e+06	996476	2.00332e+06	1.51318e+06	1.55979e+06	1.07775e+06	1.78e+06	2.51916e+06	1.89586e+06	2.24215e+06
neg-M227T449	0.899594	0.244233	none	227.2	7.48182	Myristic acid	C14H28O2	[M-H]-	86	Lipids and lipid-like molecules	Fatty Acyls	HMDB0000806	C06424	(map00061)Fatty acid biosynthesis;(map01100)Metabolic pathways	16	Myristic acid;2,6,10-Trimethylundecanoic acid;12-Methyltridecanoic acid;Hexanal octane-1,3-diol acetal;Undecanal propyleneglycol acetal;Ethyl dodecanoate;Heptyl heptanoate;Hexyl octanoate;Decyl butanoate;3-Methylbutyl nonanoate;Nonyl isovalerate;Dodecyl acetate;Isobutyl decanoate;10-Methyltridecanoic acid;MG(P-18:0e/0:0/0:0);Propylene glycol stearate	HMDB0000806;HMDB0002221;HMDB0031072;HMDB0032318;HMDB0032548;HMDB0033788;HMDB0034461;HMDB0036216;HMDB0037312;HMDB0037495;HMDB0038034;HMDB0038969;HMDB0059865;HMDB0061781;HMDB0011153;HMDB0029764	2	Tetradecanoic_acid;1-O-Octadec-9-enyl_glycerol	C06424;C13860	16003.3	17266.7	17975.6	17220.8	19026.3	15768.4	16830.7	11526.8	13248	15099.4	16194.6	11117.4	15842.6	17845.7	18799.8	15245.9	18533.7	14557.4	15225.6	16649	15208.9	16613.5	19613.9	14018	16301.2	16665.6	15896.9	15894.5	15560.6
neg-M227T543	0.643244	0.564027	none	227.2	9.047	Myristic acid	C14H28O2	[M-H]-	86	Lipids and lipid-like molecules	Fatty Acyls	HMDB0000806	C06424	(map00061)Fatty acid biosynthesis;(map01100)Metabolic pathways	14	Myristic acid;2,6,10-Trimethylundecanoic acid;12-Methyltridecanoic acid;Hexanal octane-1,3-diol acetal;Undecanal propyleneglycol acetal;Ethyl dodecanoate;Heptyl heptanoate;Hexyl octanoate;Decyl butanoate;3-Methylbutyl nonanoate;Nonyl isovalerate;Dodecyl acetate;Isobutyl decanoate;10-Methyltridecanoic acid	HMDB0000806;HMDB0002221;HMDB0031072;HMDB0032318;HMDB0032548;HMDB0033788;HMDB0034461;HMDB0036216;HMDB0037312;HMDB0037495;HMDB0038034;HMDB0038969;HMDB0059865;HMDB0061781	1	Tetradecanoic_acid	C06424	6604.06	6511.2	5951.5	6872.18	6942.92	7206.19	7629.61	6811.33	8168.76	6315.23	6677.73	5514.35	6727.15	8767.48	7297.87	6498.74	6827.64	8359.14	8405.2	8340.2	6780.5	5969.86	6864.7	5673.4	7275.27	7106.71	6935	6432.93	6659.73
neg-M229T144	0.354612	0.861707	none	229.154	2.40557	Isoleucyl-Valine	C11H22N2O3	[M-H]-	78.4	Organic acids and derivatives	Carboxylic acids and derivatives	HMDB0028920	null	-	7	Isoleucyl-Valine;Leucyl-Valine;Valyl-Isoleucine;Valyl-Leucine;5beta-Coprostanol;5alpha-Cholestanol;Epi-coprostanol	HMDB0028920;HMDB0028942;HMDB0029130;HMDB0029131;HMDB0000577;HMDB0000908;HMDB0001569	2	N-Heptanoylhomoserine_lactone;Epidihydrocholesterin	C11844;C12978	1459.22	2327.79	1578.5	1487.7	2650.94	1927.06	911.492	1698.16	522.369	1069.35	2460.99	1295.7	3194.2	2404.04	1805.73	2331.7	560.502	750.52	2327.49	1779.84	1670.38	1829.23	2548.87	2244.95	1473.72	3278.65	265.982	1560.24	902.599
neg-M229T181	0.133623	1.25922	none	229.017	3.01932	D-Ribose 5-phosphate	C5H11O8P	[M-H]-	70.6	Organic oxygen compounds	Organooxygen compounds	HMDB0001548	C00117	(map00030)Pentose phosphate pathway;(map00230)Purine metabolism;(map00440)Phosphonate and phosphinate metabolism;(map00710)Carbon fixation in photosynthetic organisms;(map01100)Metabolic pathways;(map01110)Biosynthesis of secondary metabolites;(map01120)Microbial metabolism in diverse environments;(map01130)Biosynthesis of antibiotics;(map01200)Carbon metabolism;(map01230)Biosynthesis of amino ac…	3	5-(1-Propynyl)-5'-vinyl-2,2'-bithiophene;Dopaxanthin quinone;Betanidin	HMDB0038430;HMDB0012220;HMDB0029407	3	Betanidin;Dopaxanthin_quinone;Azinphos-ethyl	C08539;C17753;C18644	6176.65	2146.14	577.404	590.063	1206.51	508.583	930.478	4874.32	419.906	1610.42	388.785	773.695	1934.46	496.152	747.74	1333.93	372.401	1603.41	910.621	2780.12	1218.99	528.394	1513.39	4043.16	5706.38	2624.11	1830.49	398.83	2724
neg-M229T204	0.9328	0.276991	none	229.144	3.40435	Dodecanedioic acid	C12H22O4	[M-H]-	90.4	Lipids and lipid-like molecules	Fatty Acyls	HMDB0000623	C02678	-	4	Bis(1-methylethyl) hexanedioate;Dipropyl hexanedioate;Dodecanedioic acid;Talaromycin A	HMDB0041613;HMDB0041614;HMDB0000623;HMDB0030143	3	Dodecanedioic_acid;Diisopropyl_adipate;Dibutyl_succinate	C02678;C14523;C19143	8733.67	6017.84	111274	12220.5	16188.6	45254.1	7617.86	6414.11	14301.4	6857.29	7455.31	17299.6	11148.9	10229.2	26091	7114.01	6754.52	5375.31	8645.23	11187.7	6535.51	13190	4891.45	16046.1	5491.51	9175.6	6594.16	11144.7	7946.82
neg-M230T79	0.65469	0.744764	none	230.113	1.32178	Ala-Ala-Ala	C9H17N3O4	[M-H]-	72.8	Unknown	-	NA	NA	-	2	Asparaginyl-Valine;Valyl-Asparagine	HMDB0028744;HMDB0029122	0	-	-	939.4	1306.82	175.756	562.527	341.906	1395.31	503.559	776.429	959.189	363.238	1247.03	1010.33	1152.2	223.905	1204.2	343.275	850.178	1010.53	615.01	841.297	333.715	1059.88	609.672	1128.79	1128.27	480.701	107.614	641.709	837.39
neg-M231T166	0.287591	0.895539	none	230.996	2.76201	2,4-Dihydroxyacetophenone 5-sulfate	C8H8O6S	[M-H]-	75.7	Organic oxygen compounds	Organooxygen compounds	HMDB0041646	null	-	2	2,4-Dihydroxyacetophenone 5-sulfate;Vanillin 4-sulfate	HMDB0041646;HMDB0041789	0	-	-	902.351	1574.83	1026.6	2696.19	852.897	1050.25	1789.63	2499.21	691.859	910.503	756.199	529.839	15738.5	1099.82	1080.01	1192.7	441.119	766.931	1254.01	11654.6	52722.8	399.381	1788.95	5472.25	31138.9	8709.87	861.558	1596.52	1906.61
neg-M231T260	0.0480732	1.30887	significant	231.159	4.32835	Capric acid	C10H20O2	[M+Hac-H]-	79.4	Lipids and lipid-like molecules	Fatty Acyls	HMDB0000511	C01571	(map00061)Fatty acid biosynthesis;(map01100)Metabolic pathways	0	-	-	0	-	-	667.794	400.825	1056.48	846.757	680.056	607.164	1233	850.694	836.855	526.751	694.43	422.227	499.879	552.761	417.504	570.404	667.256	813.728	768.357	500.896	490.839	614.339	534.822	434.415	563.437	825.866	1280.03	2673.37	1089.45
neg-M231T312	0.283622	1.20679	none	231.034	5.20183	4-Hydroxy-8-methoxy-2H-furo[2,3-h]-1-benzopyran-2-one	C12H8O5	[M-H]-	79.3	Phenylpropanoids and polyketides	Coumarins and derivatives	HMDB0032659	null	-	0	-	-	0	-	-	1101.54	1628.53	2408.44	1122.37	2134.37	1082.07	1079.36	1193.8	1242.81	1156.8	1145.35	1083.93	1683.78	2574.24	1024	1708.15	2706.2	1952.39	1195.96	1205.55	802.733	155.37	188.172	1650.63	1199.54	227.023	1087.69	1167.72	1614.17
neg-M232T163	0.0993212	1.23824	none	232.059	2.7189	Casimiroin	C12H11NO4	[M-H]-	78.6	Organoheterocyclic compounds	Quinolines and derivatives	HMDB0033349	C10654	-	2	1,3,8-Trihydroxy-4-methyl-2,7-diprenylxanthone;Triamcinolone	HMDB0037298;HMDB0014758	1	2-C-Methyl-D-erythritol_4-phosphate	C11434	2039.55	1684.15	1267.94	532.399	1675.96	3611.89	1846.64	750.147	2543.54	1190.99	1317.79	2555.79	1723.03	902.38	1080.36	1583.06	1612.53	705.425	1657.28	769.436	2193.17	1555.5	1358.55	1424.78	761.388	2599.5	1620.12	544.309	1544.53
neg-M233T305	0.398205	0.864797	none	233.154	5.0912	3,5-Di-tert-butyl-2-hydroxybenzaldehyde	C15H22O2	[M-H]-	90.8	Unknown	-	NA	NA	-	38	Valerenic acid;Epiacoronene;4,10-Longipinanedione;Curcumanolide A;Curcumenone;Curcumenol;9-Pentadecene-12,14-diyne-1,11-diol;Saussurea lactone;Oxysolavetivone;7-Hydroxycostal;Dehydrocurdione;1,10-Epoxygermacrone;(4alpha,5alpha)-11-Eremophilene-2,9-dione;Petasalbin;beta-Costic acid;alpha-Rotunol;Germacrone 4,5-epoxide;Dihydroisoalantolactone;Marasmene;3-Phenylpropyl hexanoate;(Z)-alpha-Bergamoteno…	HMDB0030016;HMDB0031349;HMDB0032081;HMDB0033252;HMDB0033253;HMDB0033960;HMDB0034562;HMDB0034742;HMDB0034956;HMDB0035202;HMDB0035407;HMDB0035408;HMDB0035413;HMDB0035639;HMDB0035794;HMDB0035869;HMDB0035889;HMDB0035935;HMDB0036035;HMDB0036390;HMDB0036392;HMDB0036427;HMDB0036449;HMDB0036466;HMDB0036647;HMDB0037038;HMDB0037391;HMDB0037640;HMDB0037710;HMDB0037739;HMDB0038190;HMDB0038198;HMDB0038698;HMD…	20	Bakkenolide_A;Confertifolin;Drimenin;Eremophilenolide;Helminthosporal;Hydroxyisopatchoulenone;Polygodial;Sclerosporin;Tetradymol;Valerenic_acid;Curcumenol;Dehydrocurdione;(4S,5S)-(+)-Germacrone_4,5-epoxide;13-Hydroxygermacrone;Curcumenone;Sugeonol;Chrysantherol;Germacrene_A_acid;Artemisinate;1-Deoxypentalenate	C09350;C09376;C09399;C09409;C09677;C09686;C09712;C09721;C09739;C09743;C16942;C16949;C17489;C17491;C17492;C17504;C17609;C19678;C20309;C20404	123271	196367	147942	105398	216332	160445	138008	106886	146789	86066.6	88679	80529.1	100840	124074	149691	164905	193094	130853	147123	135430	83866.6	206259	116766	111215	87115.7	165229	105351	96790.2	141515
neg-M235T263	0.220005	0.846395	none	235.169	4.38847	2-Hydroxyacorenone	C15H24O2	[M-H]-	93.2	Organic oxygen compounds	Organooxygen compounds	HMDB0030916	null	-	33	(2E,6E)-1-Hydroxy-2,6,10-farnesatrien-9-one;2-Hydroxyacorenone;Acorusnol;Epiacorone;2,6-Di-tert-butyl-4-hydroxymethylphenol;Geranyl tiglate;10alpha-4,5-Seco-11-eudesmene-4,5-dione;(4S)-Dihydrocurcumenone;Calamensesquiterpinenol;Curdione;3-Hydroxy-1,10-bisaboladien-9-one;Epilubimin;7-Hydroxycostol;(-)-Myrtenyl isovalerate;Rishitinone;4alpha,5alpha-Epoxy-11-eudesmen-3a-ol;Isolubimin;Aubergenone;bet…	HMDB0030891;HMDB0030916;HMDB0030920;HMDB0031348;HMDB0032048;HMDB0032292;HMDB0032681;HMDB0033083;HMDB0033104;HMDB0034714;HMDB0034722;HMDB0035032;HMDB0035040;HMDB0035127;HMDB0035147;HMDB0035301;HMDB0035648;HMDB0035827;HMDB0036446;HMDB0036549;HMDB0036668;HMDB0036680;HMDB0036687;HMDB0037393;HMDB0037906;HMDB0038027;HMDB0038122;HMDB0038144;HMDB0038178;HMDB0039525;HMDB0039688;HMDB0040712;HMDB0002352	11	Latia_luciferin;Capsidiol;Helminthosporol;Hernandulcin;Lubimin;Sirenin;Farnesoic_acid;Cyperolone;Curdione;Kikkanol_B;Bufotenidine	C02293;C09627;C09678;C09681;C09700;C09733;C16502;C16946;C17493;C17604;C13664	8212.8	10418.3	17630.9	12356.9	14994.6	16527.6	13262.8	8631.46	8614.18	11915.3	6052.84	6508.09	10855.1	10582	14663.9	13498.9	16595.3	2173.76	9617.22	8641.45	5778.58	21736	11094.9	4782.7	7418.63	7990.97	16323.9	14204.3	15110
neg-M235T548	0.923205	0.195478	none	235.169	9.12996	2-Hydroxyacorenone	C15H24O2	[M-H]-	86.4	Organic oxygen compounds	Organooxygen compounds	HMDB0030916	null	-	33	(2E,6E)-1-Hydroxy-2,6,10-farnesatrien-9-one;2-Hydroxyacorenone;Acorusnol;Epiacorone;2,6-Di-tert-butyl-4-hydroxymethylphenol;Geranyl tiglate;10alpha-4,5-Seco-11-eudesmene-4,5-dione;(4S)-Dihydrocurcumenone;Calamensesquiterpinenol;Curdione;3-Hydroxy-1,10-bisaboladien-9-one;Epilubimin;7-Hydroxycostol;(-)-Myrtenyl isovalerate;Rishitinone;4alpha,5alpha-Epoxy-11-eudesmen-3a-ol;Isolubimin;Aubergenone;bet…	HMDB0030891;HMDB0030916;HMDB0030920;HMDB0031348;HMDB0032048;HMDB0032292;HMDB0032681;HMDB0033083;HMDB0033104;HMDB0034714;HMDB0034722;HMDB0035032;HMDB0035040;HMDB0035127;HMDB0035147;HMDB0035301;HMDB0035648;HMDB0035827;HMDB0036446;HMDB0036549;HMDB0036668;HMDB0036680;HMDB0036687;HMDB0037393;HMDB0037906;HMDB0038027;HMDB0038122;HMDB0038144;HMDB0038178;HMDB0039525;HMDB0039688;HMDB0040712;HMDB0002352	11	Latia_luciferin;Capsidiol;Helminthosporol;Hernandulcin;Lubimin;Sirenin;Farnesoic_acid;Cyperolone;Curdione;Kikkanol_B;Bufotenidine	C02293;C09627;C09678;C09681;C09700;C09733;C16502;C16946;C17493;C17604;C13664	8003.6	7359.26	8948.52	8985.84	8967.13	13446.7	15643	16706.6	5102.25	4398.22	6176.26	7045.8	9919.17	18689.3	11794.9	12107.2	13680.6	6866.65	9681.78	7973.29	5593.42	11017.5	16824.7	4361.41	6752	5947.87	16061.9	11388.8	22319.4
neg-M236T157	0.511192	0.738813	none	236.092	2.6117	N-lactoyl-Phenylalanine	C12H15NO4	[M-H]-	83.2	Organic acids and derivatives	Carboxylic acids and derivatives	HMDB0062175	null	-	0	-	-	0	-	-	1021.77	1645.38	1669	2903.64	1207.27	1728.73	725.596	1575.52	1297.18	907.532	839.535	747.317	702.093	1347.84	454.432	680.024	2171.35	745.205	701.322	686.617	611.555	694.808	953.989	1048.91	992.614	794.235	1107.79	1245.06	1109.78
neg-M237T276	0.689777	0.462541	none	237.149	4.60797	2,5-Diisopropylphenol	C12H18O	[M+Hac-H]-	86.1	Lipids and lipid-like molecules	Prenol lipids	HMDB0032579	null	-	2	Geranyl acetoacetate;Dihydrozeatin	HMDB0038256;HMDB0012215	1	Dihydrozeatin	C02029	28472.3	23731.8	9465.46	13694.2	33527.8	8051.94	11698.8	14670.7	9468.73	63981.7	35259.7	32971.1	20955.5	40692.9	24978.3	18168.9	12027	15179.4	18418.7	23178.5	18646	22142.3	22777.3	43386.3	22565.1	22679.6	3649.05	10857.3	30507.7
neg-M237T317	0.766384	0.760055	none	237.185	5.27608	Calamendiol	C15H26O2	[M-H]-	71.6	Lipids and lipid-like molecules	Prenol lipids	HMDB0034673	null	-	30	Geranyl 3-methylbutanoate;Linalyl isovalerate;(3S,4S,6R,7S)-1,10-Bisaboladiene-3,4-diol;beta-Kessyl alcohol;alpha-Terpinyl pentanoate;Citronellyl trans-2-methyl-2-butenoate;Geranyl 2-methylbutyrate;Isobornyl 2-methylbutyrate;Guaidiol;Calamendiol;Daucol;Germacrenone;3beta-7-Drimene-3,11-diol;Tricyclohumuladiol;1,6,9-Farnesatriene-3,11-diol;2-Propenyl cyclohexanehexanoate;2,10-Bisaboladiene-1,4-dio…	HMDB0029350;HMDB0030428;HMDB0031383;HMDB0031384;HMDB0032054;HMDB0032209;HMDB0032291;HMDB0032343;HMDB0033228;HMDB0034673;HMDB0035287;HMDB0035887;HMDB0036032;HMDB0036730;HMDB0036880;HMDB0037195;HMDB0037279;HMDB0037284;HMDB0038136;HMDB0038138;HMDB0038196;HMDB0038197;HMDB0038247;HMDB0038248;HMDB0038250;HMDB0039130;HMDB0039745;HMDB0040273;HMDB0040281;HMDB0041589	8	Centarol;Daucol;Debneyol;Seiricardine_A;Bisabolol_oxide_A;Bisabolol_oxide_B;Bornyl_isovalerate;Kanokonol	C09632;C09652;C09653;C09722;C16773;C16774;C16920;C17427	2596.69	1786.71	1243.98	1131.21	1543.17	1164.42	1362.91	2234.5	3185.56	3124.64	4479.69	4061.69	3524.9	1237.93	2772.47	2827.31	1051.95	3045.64	3421.97	4052.67	3860.89	3114.55	1762.59	1938.28	3464.41	1632.71	1502.47	1516.33	2341.28
neg-M239T149	0.76244	0.544403	none	239.059	2.49117	Caffeic acid	C9H8O4	[M+Hac-H]-	84.8	Phenylpropanoids and polyketides	Cinnamic acids and derivatives	HMDB0001964	C01481	-	8	L-Tryptophan;D-Tryptophan;3-Hydroxymethylantipyrine;Ethotoin;(卤)-Tryptophan;Nirvanol;4-Hydroxyantipyrine;S-nirvanol	HMDB0000929;HMDB0013609;HMDB0013840;HMDB0014892;HMDB0030396;HMDB0060533;HMDB0060878;HMDB0060967	7	L-Tryptophan;D-Tryptophan;Tryptophan;Ethotoin;Vasicinol;Idazoxan;Nirvanol	C00078;C00525;C00806;C07839;C10743;C10968;C14916	4898.83	2570.06	1302.39	4106.26	3713.26	4001.11	4064.62	2160.19	3773.16	3077.47	2480.07	3890.43	2973.3	4354.73	4871.87	4184.95	2319.22	1588.46	4152.17	3230.25	3681.35	3381.1	4420.8	2237.26	3238.6	2208.21	4422.33	3225.4	3937.08
neg-M239T199	0.640576	0.310242	none	239.092	3.30907	2-Furanpropanoic acid, 3-carboxy-4-methyl-5-propyl-	C12H16O5	[M-H]-	76.3	Unknown	-	NA	NA	-	4	3-(3,4,5-Trimethoxyphenyl)propanoic acid;Ethyl 3,4,5-trimethoxybenzoate;Isopropyl 3-(3,4-dihydroxyphenyl)-2-hydroxypropanoate;3-Carboxy-4-methyl-5-propyl-2-furanpropionic acid	HMDB0030254;HMDB0038627;HMDB0041756;HMDB0061112	1	2-Hydroxyamino-1-methyl-6-phenylimidazo[4,5-b]pyridine	C20286	357190	90396.6	30780.2	53611.4	74569.1	543710	747126	401949	47652.6	31217.8	259518	364394	409478	140133	439992	111610	50733.1	74346.5	296783	175181	603532	462350	70159.3	207431	115076	328889	39731.3	183624	59455.6
neg-M239T438_1	0.320656	0.810693	none	239.06	7.29977	Caffeic acid	C9H8O4	[M+Hac-H]-	84.8	Phenylpropanoids and polyketides	Cinnamic acids and derivatives	HMDB0001964	C01481	-	3	Propyl 1-(propylsulfinyl)propyl disulfide;Methyl 4-chloro-1H-indole-3-acetate;3-O-Methylniveusin A	HMDB0033071;HMDB0032937;HMDB0039084	2	Chlorbufam;Vernoflexuoside	C19060;C09579	4043.74	28940.8	13963.6	19600	37984.1	8299.21	14041.5	28201.3	12644.3	16619.4	11656	14570.4	9178.53	11799	18268.2	36305.3	20704.3	15788.5	22448.2	14983.9	34736	16404.7	19402.9	15532	23528.7	11848.8	19074.5	12091	23745.9
neg-M239T49_2	0.0317691	1.56358	significant	239.076	0.817867	Allose	C6H12O6	[M+Hac-H]-	93.6	Unknown	null	HMDB0001151	C01487	(map00051)Fructose and mannose metabolism;(map01120)Microbial metabolism in diverse environments;(map02010)ABC transporters	1	D-glycero-L-galacto-Octulose	HMDB0029954	0	-	-	35097.1	32105.7	45004.6	57264.1	29739.7	42490.8	35596.2	27650.1	51319.9	27167.8	29557.5	26717.3	25860.1	156995	20258.4	31365.5	24803	24506.6	28038.4	34936.4	25405.3	26587.2	29314	24157.1	19210	37576.3	22750.9	25454.3	27482.3
neg-M240T50	0.0327049	1.49321	significant	240.048	0.840217	4-Methyl-3-nitrobenzoic acid	C8H7NO4	[M+Hac-H]-	73.2	Benzenoids	Benzene and substituted derivatives	NA	NA	-	0	-	-	0	-	-	4840.34	3368.06	3532.62	3408.97	2942.2	4756.98	3672.65	7013.65	5269.46	4704.96	3761.83	4197.77	4212.3	3190.51	4824.86	2139.94	9060.06	3818.82	3523.37	4220.67	4346.98	6491.27	4264.08	3627.37	4542.65	3504.97	9993.2	5937.93	4127.74
neg-M241T140	0.646188	0.438949	none	240.982	2.32923	7-Hydroxycoumarin sulfate	C9H6O6S	[M-H]-	71.1	Phenylpropanoids and polyketides	Coumarins and derivatives	HMDB0029865	C09315	(map01061)Biosynthesis of phenylpropanoids;(map01110)Biosynthesis of secondary metabolites	0	-	-	0	-	-	1000.38	831.085	964.694	1218.65	1024.64	1223.13	815.774	673.1	648.214	1054.2	1483.55	831.341	768.126	825.908	832.078	895.379	733.42	608.978	848.169	1544.55	989.554	778.415	840.913	835.455	1214.67	1043.54	633.37	725.551	769.194
neg-M241T206	0.920089	0.3091	none	241.143	3.42519	2-Carboxy-4-dodecanolide	C13H22O4	[M-H]-	70	Organoheterocyclic compounds	Lactones	HMDB0030987	null	-	2	2-Carboxy-4-dodecanolide;(3S,5R,6R,7E)-3,5,6-Trihydroxy-7-megastigmen-9-one	HMDB0030987;HMDB0038736	0	-	-	19913.4	7193.84	17573	15398.3	6262.85	14546.8	8053.12	4410.92	7886.9	10711.7	9384.06	13420.1	13872	13056.3	6442.36	9369.75	13606.9	7908.37	8823.63	7794.77	7070.97	10773	5646.35	7728.59	6353.87	13796.7	8847.16	10171.7	11045.5
neg-M241T251	0.842248	0.504054	none	241.18	4.18373	2-Ethyl-1,3,3-trimethyl-2-norbornanol	C12H22O	[M+Hac-H]-	84.9	Lipids and lipid-like molecules	Prenol lipids	HMDB0032279	null	-	3	3-Oxotetradecanoic acid;6-Ketomyristic acid;L-Menthyl (R,S)-3-hydroxybutyrate	HMDB0010730;HMDB0030982;HMDB0032370	3	Prometon;Terbumeton;Secbumeton	C14186;C18768;C19106	37923.1	34931	17663.1	48469.7	15466.3	31234.7	47663.1	20254.7	64065.2	72908	47874.6	53216.8	36680.8	27755.4	40987.9	47843.4	27275.9	47356.4	33092.7	41131.5	59785.5	79557	28030.3	31192.3	37828.3	29286	32101.6	33824.8	40427.9
neg-M241T372	0.888899	0.869999	none	241.216	6.20193	Pentadecanoic acid	C15H30O2	[M-H]-	86	Lipids and lipid-like molecules	Fatty Acyls	HMDB0000826	C16537	-	13	Pentadecanoic acid;Methyl tetradecanoate;Dodecyl propionate;Hexyl nonanoate;Heptyl octanoate;Octyl heptanoate;Pentyl decanoate;3-Methylbutyl decanoate;7(14)-Farnesene-9,12-diol;Isopropyl_laurate;Ethyl tridecanoate;13-Methylmyristic acid;2,6,10-Trimethyldodecanoic acid	HMDB0000826;HMDB0030469;HMDB0032250;HMDB0032328;HMDB0036218;HMDB0036220;HMDB0037306;HMDB0038907;HMDB0040998;HMDB0059820;HMDB0059833;HMDB0061707;HMDB0041588	2	Pentadecanoic_acid;12-Methyltetradecanoic_acid	C16537;C16665	20031.3	26159.2	20228.3	20004.6	31761.1	25428.4	15139.8	22403.5	15634.7	16409.9	14830.7	15810.8	14855.2	44413.5	35942.3	12759.9	34435.1	35145.9	17172.5	18542.9	12140	15825.6	26473.7	12233.5	15765.4	13204.9	14251.8	33158.6	47063.8
neg-M241T407	0.281544	0.746782	none	241.216	6.77847	Pentadecanoic acid	C15H30O2	[M-H]-	86	Lipids and lipid-like molecules	Fatty Acyls	HMDB0000826	C16537	-	13	Pentadecanoic acid;Methyl tetradecanoate;Dodecyl propionate;Hexyl nonanoate;Heptyl octanoate;Octyl heptanoate;Pentyl decanoate;3-Methylbutyl decanoate;7(14)-Farnesene-9,12-diol;Isopropyl_laurate;Ethyl tridecanoate;13-Methylmyristic acid;2,6,10-Trimethyldodecanoic acid	HMDB0000826;HMDB0030469;HMDB0032250;HMDB0032328;HMDB0036218;HMDB0036220;HMDB0037306;HMDB0038907;HMDB0040998;HMDB0059820;HMDB0059833;HMDB0061707;HMDB0041588	2	Pentadecanoic_acid;12-Methyltetradecanoic_acid	C16537;C16665	229282	126648	140444	236065	218877	494238	343173	422242	226947	153943	508954	263212	209508	204593	153258	165831	141089	245496	190856	396990	246288	217746	173441	208255	215114	219483	263160	188202	271160
neg-M242T201	0.00210469	1.85676	significant	242.175	3.34888	N-Undecanoylglycine	C13H25NO3	[M-H]-	74.5	Organic acids and derivatives	Carboxylic acids and derivatives	HMDB0013286	null	-	4	N-Undecanoylglycine;Methyl dihydrojasmonate;Riesling acetal;4,5-Dihydrovomifoliol	HMDB0013286;HMDB0031740;HMDB0037562;HMDB0040615	0	-	-	21399.5	46134	49513.7	44054.4	50031.4	66744.8	43165.2	42684.4	45021.8	30495.5	22563.7	28216.2	12810.2	25983.7	24414.3	23473.2	29324.8	20414.6	24550.3	19612.1	19748	19368.1	22472.8	12959.6	13543.4	15182.7	21730.1	24268.9	40638.6
neg-M242T429	0.000233493	1.51908	significant	242.175	7.1477	N-Undecanoylglycine	C13H25NO3	[M-H]-	78.1	Organic acids and derivatives	Carboxylic acids and derivatives	HMDB0013286	null	-	4	N-Undecanoylglycine;Methyl dihydrojasmonate;Riesling acetal;4,5-Dihydrovomifoliol	HMDB0013286;HMDB0031740;HMDB0037562;HMDB0040615	0	-	-	65709.3	44332.3	71541.8	38468.4	91198.7	63117.8	32746.7	38280.1	37469.2	46324.2	238151	32254.6	41285.3	29780.8	80089.6	40841.1	65631.8	21408.1	57259.2	95718.2	200477	19130	48510.1	20950.1	27758.3	22867.6	32205.3	73981.9	57532.1
neg-M243T107	0.956324	0.185279	none	243.061	1.78505	Leucenol	C8H10N2O4	[M+FA-H]-	80.3	Organic acids and derivatives	Carboxylic acids and derivatives	HMDB0015188	C04771	-	3	Uridine;Pseudouridine;5-(2'-Carboxyethyl)-4,6-Dihydroxypicolinate	HMDB0000296;HMDB0000767;HMDB0006794	6	Uridine;Pseudouridine;Spongouridine;5-(2'-Carboxyethyl)-4,6-dihydroxypicolinate;Stizolobate;Stizolobinate	C00299;C02067;C16745;C05655;C06047;C06048	10033.2	12650.7	5879.83	8830.61	7497.58	6023.83	5466.63	14562.9	11225.8	10143.2	9199.17	11315.8	10204.8	10440.5	11291	8539.39	12794.6	6969.25	13264.5	10739.4	9275.88	11301.4	13546.4	13821.6	12658.1	8849.43	7211.49	5945.23	7639.45
neg-M243T180	0.629739	0.574967	none	243.032	2.99377	Gentisein	C13H8O5	[M-H]-	82.1	Organoheterocyclic compounds	Benzopyrans	HMDB0029463	C10065	-	5	Urolithin C;Gentisein;4-phenylbutanic acid-O-sulphate;Iophendylate;Phosphoribosyl formamidocarboxamide	HMDB0029218;HMDB0029463;HMDB0059983;HMDB0015318;HMDB0001439	4	Gentisein;Mesuaxanthone_B;1,3,5-Trihydroxyxanthone;1-(5'-Phosphoribosyl)-5-formamido-4-imidazolecarboxamide	C10065;C10082;C10094;C04734	622.765	2092.67	992.012	869.307	5783.92	1616.77	512.144	2381.12	366.585	3824.57	1151.48	1321.78	11029.3	376.613	1678.22	2453.48	467.153	436.693	915.226	4279.61	1289.4	1452.44	647.037	1739.2	3147.81	1107.57	549.717	502.98	2733.72
neg-M243T215	0.630934	0.306761	none	243.159	3.57928	1,11-Undecanedicarboxylic acid	C13H24O4	[M-H]-	89.5	Lipids and lipid-like molecules	Fatty Acyls	HMDB0002327	null	-	3	1,11-Undecanedicarboxylic acid;Menthyl ethylene glycol carbonate;(卤)-1,4-Nonanediol diacetate	HMDB0002327;HMDB0036141;HMDB0037184	1	Cyclovirobuxine_C	C10801	9823.89	6692.62	9025.81	8029.51	7924.7	9955.65	7796.46	9002.25	6328.71	6207.99	6033.14	6081.29	7270.44	10998.3	9468.27	8450.93	7602.2	6880.53	6984.63	5837.18	7118.6	9339.25	5582.25	7519.81	8907.22	8586.55	6146.32	7983.01	7191.45
neg-M243T239	0.818134	0.349813	none	243.195	3.98466	3-Hydroxymyristic acid	C14H28O3	[M-H]-	86.5	Unknown	-	NA	NA	-	5	2-Hydroxymyristic acid;(R)-3-Hydroxy-tetradecanoic acid;3-(L-Menthoxy)-2-methylpropane-1,2-diol;Ethyl 3-hydroxydodecanoate;3-hydroxytetradecanoic acid	HMDB0002261;HMDB0010731;HMDB0032417;HMDB0059850;HMDB0061656	1	2S-Hydroxytetradecanoic_acid	C13790	5713.21	3524.01	1631.3	5143.18	4110.38	3682.05	5720.25	1807.64	4450.01	5377.29	3334.77	4397.57	4489.13	5273.32	4914.91	3063.47	2943.32	3348.56	3249.63	2890.74	2650.5	8670.44	3714.43	3411.34	2638.86	6049.83	4723.02	4457.66	3621.32
neg-M243T265	0.505291	0.298525	none	243.195	4.41763	3-Hydroxymyristic acid	C14H28O3	[M-H]-	86.6	Unknown	-	NA	NA	-	5	2-Hydroxymyristic acid;(R)-3-Hydroxy-tetradecanoic acid;3-(L-Menthoxy)-2-methylpropane-1,2-diol;Ethyl 3-hydroxydodecanoate;3-hydroxytetradecanoic acid	HMDB0002261;HMDB0010731;HMDB0032417;HMDB0059850;HMDB0061656	1	2S-Hydroxytetradecanoic_acid	C13790	6536.75	7814.82	7067.88	10633.4	6457.85	6847.82	10614.9	8522.71	17921.8	10824.7	10785.4	14273.6	8625.99	5458.88	6927.4	8565.27	4066.3	10508.2	7112.05	9595.95	11556.4	14183.5	6174.15	6451.23	6471.31	6483.75	7631.43	7370.3	10544.3
neg-M243T53_2	0.565484	0.501574	none	243.061	0.881167	Leucenol	C8H10N2O4	[M+FA-H]-	80.4	Organic acids and derivatives	Carboxylic acids and derivatives	HMDB0015188	C04771	-	3	Uridine;Pseudouridine;5-(2'-Carboxyethyl)-4,6-Dihydroxypicolinate	HMDB0000296;HMDB0000767;HMDB0006794	6	Uridine;Pseudouridine;Spongouridine;5-(2'-Carboxyethyl)-4,6-dihydroxypicolinate;Stizolobate;Stizolobinate	C00299;C02067;C16745;C05655;C06047;C06048	11888.1	11686.4	7331.51	9333.05	7515.17	9705.82	10504	10659.3	10697.5	12587.6	11356.9	10529.2	10113.6	10709.1	9034.36	11289.1	12920.9	8162.95	13285.1	12112.7	10797.3	10689.7	11336.5	10837.1	12240.1	13157.5	9816.58	9143.61	9615.16
neg-M243T80	0.136225	0.972929	none	243.061	1.32605	Leucenol	C8H10N2O4	[M+FA-H]-	80.3	Organic acids and derivatives	Carboxylic acids and derivatives	HMDB0015188	C04771	-	6	Uridine;Pseudouridine;5-(2'-Carboxyethyl)-4,6-Dihydroxypicolinate;Armillaric acid;10-Hydroxymelleolide;Atovaquone	HMDB0000296;HMDB0000767;HMDB0006794;HMDB0037040;HMDB0038786;HMDB0015249	8	Uridine;Pseudouridine;Spongouridine;5-(2'-Carboxyethyl)-4,6-dihydroxypicolinate;Stizolobate;Stizolobinate;Erioflorin_methacrylate;Atovaquone	C00299;C02067;C16745;C05655;C06047;C06048;C09413;C06835	2432.81	2417.63	2059.02	3188.75	2066.93	3237.61	2755.27	1698.2	2739.51	1694.04	1691.2	3499.3	2609.86	2444.96	2056.67	2548.66	2127.78	2370.63	2128.36	2062.74	2528.32	1710.38	2215.6	2645.05	3143.33	3134.25	3752.21	1474.03	2086.73
neg-M244T300	0.856598	0.461193	none	244.17	5.00033	Dezocine	C16H23NO	[M-H]-	79.8	Benzenoids	Tetralins	HMDB0015340	C08010	-	1	Dezocine	HMDB0015340	2	Dezocine;Fawcettidine	C08010;C09862	184858	175805	172376	193094	183947	181135	187462	190159	186525	177102	194140	152706	153547	198504	193501	191521	173574	188158	180423	164993	174509	183508	197450	149386	184352	188465	181892	181011	193993
neg-M244T428	0.0847448	1.08627	none	244.169	7.13508	Dezocine	C16H23NO	[M-H]-	79.7	Benzenoids	Tetralins	HMDB0015340	C08010	-	1	Dezocine	HMDB0015340	2	Dezocine;Fawcettidine	C08010;C09862	299082	652928	82693.7	152785	103161	246971	562914	125779	74818.5	71132.9	566025	102379	75049.3	86471.2	86496.1	88641.6	84976.9	564522	179756	36793.9	126475	82347.6	317341	212754	79801.9	92405.1	81419.3	85972.6	88727.4
neg-M245T157	0.330067	0.904502	none	245.128	2.61221	(1R,2R,4R)-1,8-Epoxy-p-menthane-2,4-diol	C10H18O3	[M+Hac-H]-	82.5	Lipids and lipid-like molecules	Prenol lipids	HMDB0041545	null	-	1	Lenticin	HMDB0061115	4	Hypaphorine;Propazine;Terbuthylazine;Trietazine	C09213;C14312;C18810;C18814	1049.31	706.263	429.283	654.055	737.082	524.325	373.51	1051.96	363.189	2775.58	809.556	1055.98	278.828	895.009	1897.22	3904.78	1310.93	239.775	369.401	2470.44	598.977	2155.89	2258.35	1241.45	3671.27	2331.32	4289.11	3341.39	283.901
neg-M245T173	0.215181	0.864178	none	245.138	2.87888	(1R,2R,4R)-1,8-Epoxy-p-menthane-2,4-diol	C10H18O3	[M+Hac-H]-	86	Lipids and lipid-like molecules	Prenol lipids	HMDB0041545	null	-	3	3-Hydroxydodecanedioic acid;Dibutyl malate;Cilostazol	HMDB0000413;HMDB0031696;HMDB0015297	1	2-Deoxystreptidine	C02628	4542.95	927.608	4099.26	11210.1	1469.21	2170.65	4611.97	1763.14	1924.46	2608.69	1742.29	1798.72	1787.09	2156.15	1948.84	2152.44	1696.22	1924.12	2464.37	2880.26	3418.94	3303.22	1016.37	3575.32	2002.3	3185.53	1685.92	1369.19	2521.13
neg-M245T184	0.925462	0.278646	none	245.138	3.06928	(1R,2R,4R)-1,8-Epoxy-p-menthane-2,4-diol	C10H18O3	[M+Hac-H]-	86	Lipids and lipid-like molecules	Prenol lipids	HMDB0041545	null	-	0	-	-	0	-	-	1640.73	1552.94	1491.17	2623.22	1607.45	2421.93	1909.38	1425.08	2351.84	2303.24	1831.57	1258.84	1487.98	3512.04	2329.9	1768.6	1501.15	1895.95	2631.81	1194.87	2266.42	1329.23	1121.96	1913.96	1163.96	1318.34	1244.39	4815.86	1979.94
neg-M247T216	0.170014	0.887703	none	247.169	3.59947	(-)-alpha-Curcumene	C15H22	[M+FA-H]-	85.9	Lipids and lipid-like molecules	Prenol lipids	HMDB0061838	C09649	-	8	Dimethylbenzyl carbinyl hexanoate;[2-(Dimethoxymethyl)-1-heptenyl]benzene;Furanofukinin;Octyl phenylacetate;2-Phenylethyl octanoate;Cervonoyl ethanolamide;Nabilone;(3R, 6'Z)-3,4-Dihydro-8-hydroxy-3-(6-pentadecenyl)-1H-2-benzopyran-1-one	HMDB0032228;HMDB0036221;HMDB0036640;HMDB0037713;HMDB0037719;HMDB0013627;HMDB0014629;HMDB0041301	1	3-Ethoxyandrosta-3,5-dien-17beta-ol_propanoate	C15057	4400.64	1447.43	2193.77	2893.46	5145.29	5963.98	6563.16	2905.21	1794.69	1837.09	1447.11	1609.43	7387.7	3869.54	1656.6	5121.01	2394.8	5110.12	2428.15	3320.78	3657.43	5328.47	2392.48	1417.83	1492.32	1538.68	4055.93	6143.32	2156.31
neg-M247T306	0.39688	0.878557	none	247.169	5.09555	(-)-alpha-Curcumene	C15H22	[M+FA-H]-	85.4	Lipids and lipid-like molecules	Prenol lipids	HMDB0061838	C09649	-	5	Dimethylbenzyl carbinyl hexanoate;[2-(Dimethoxymethyl)-1-heptenyl]benzene;Furanofukinin;Octyl phenylacetate;2-Phenylethyl octanoate	HMDB0032228;HMDB0036221;HMDB0036640;HMDB0037713;HMDB0037719	0	-	-	8006.58	8976.79	8956.67	8787.4	9502.1	8149.67	13186.2	8733.26	8054.77	7908.68	7867.01	6643.5	17929.6	8660.24	8559.26	10978.9	8424.23	7487.16	8182.62	7543.76	7479.61	11539.4	8039.01	6972.69	7059.27	7361.14	8441.68	7682.48	8552.67
neg-M249T246	0.866746	1.10835	none	249.148	4.10322	Heliannuol A	C15H22O3	[M-H]-	79.4	Organoheterocyclic compounds	Oxocins	HMDB0039644	null	-	23	Gemfibrozil;1-Hydroxyacorenone;Blennin A;Procurcumadiol;(3beta,6beta)-Furanoeremophilane-3,6-diol;Heliannuol D;(6beta,8alpha)-6-Hydroxy-7(11)-eremophilen-12,8-olide;Ketosantalic acid;3-Hydroxytrichothecene;Piperdial;3beta-Dihydroxymarasmene;13-Hydroxymarasmene;3-Ketoapotrichothecene;Valerenolic acid;Ketopelenolide a;FS4 toxin;Lactaronecatorin A;Cadabicilone;3beta-Hydroxycinnamolide;Abscisic alcoh…	HMDB0015371;HMDB0030917;HMDB0031901;HMDB0034721;HMDB0035117;HMDB0035137;HMDB0035148;HMDB0035358;HMDB0035760;HMDB0035798;HMDB0036036;HMDB0036037;HMDB0036550;HMDB0036563;HMDB0036664;HMDB0037064;HMDB0037529;HMDB0037559;HMDB0039156;HMDB0039635;HMDB0039644;HMDB0040754;HMDB0061839	10	Gemfibrozil;Arbusculin_A;Ipomeamarone;Piperdial;Warburganal;Xanthoxin;Abscisic_alcohol;2-Ethylhexyl-4-hydroxybenzoate;1-Deoxy-11beta-hydroxypentalenate;Pentalenate	C07020;C09295;C09689;C09711;C09748;C13453;C13456;C14716;C20403;C20405	10622.1	7911.95	7113.3	6887.68	8373.87	14476.2	7469.73	6323.39	5022.3	9189.05	4361.61	12195.3	5942.33	17228.6	4689.39	7893.81	9173.12	6241.15	6268.5	4677.22	5701.55	6241.24	5735.71	6120.29	5295.4	3990.08	4799.8	9497.56	6359.48
neg-M251T202	0.718098	0.494077	none	251.128	3.36967	11,12,13-Trinor-1(10)-spirovetivene-2,7-dione	C12H16O2	[M+Hac-H]-	79.5	Organic oxygen compounds	Organooxygen compounds	HMDB0036734	null	-	3	2,2,4,4-Tetramethyl-6-(1-oxobutyl)-1,3,5-cyclohexanetrione;3alpha-Hydroxyoreadone;QH(2)	HMDB0033197;HMDB0036047;HMDB0059661	0	-	-	16697	4759.87	11521.9	6583.57	5941.2	11322.9	8892.31	5158.05	7278.18	4001.93	4850.59	6785.37	13576.2	9483.4	10927.1	9990.18	5072.75	7530.54	8023.62	7881.8	6508.57	8526.4	5240.59	7682.48	10051	4106.42	8170.36	9081.38	3571.99
neg-M251T296	0.0806594	1.29356	none	251.164	4.92845	Zedoarondiol	C15H24O3	[M-H]-	73.9	Lipids and lipid-like molecules	Prenol lipids	HMDB0036448	null	-	16	Urodiolenone;1-Hydroxyepiacorone;Acorusdiol;3(4->5)-Abeo-4,11:4,12-diepoxy-3-eudesmanol;(4R,5S,7R,11R)-11,12-Dihydroxy-1(10)-spirovetiven-2-one;Apotrichodiol;6alpha-Carissanol;alpha-Carissanol;Epioxylubimin;Dihydromyoporone;Piperalol;Zedoarondiol;Hydroxypelenolide;Toxin FS2;Bisacurone B;2,3-Dihydroabscisic alcohol	HMDB0037969;HMDB0030918;HMDB0030919;HMDB0032122;HMDB0033149;HMDB0034574;HMDB0035309;HMDB0035597;HMDB0035613;HMDB0035729;HMDB0035767;HMDB0036448;HMDB0036663;HMDB0037063;HMDB0038502;HMDB0040685	6	Cuauhtemone;Juvenile_hormone_III_acid;Sugetriol;Kikkanol_C;Kikkanol_E;Indicumenone	C09645;C16504;C17502;C17605;C17607;C17612	3615.66	1933.49	1386.42	1443.86	1879.54	1900.54	2304.46	1702.65	3162.73	3126.69	3561.66	3453.16	2419.39	1558.5	5399.62	2809.5	1614.39	2556.97	3015.73	3855.74	2079.21	2893.33	2078.06	2137.09	2022.3	1733.83	1383.23	1569.94	2952.99
neg-M251T352	0.993686	0.232996	none	251.201	5.86208	D6-Ambrettolide	C16H28O2	[M-H]-	90.1	Phenylpropanoids and polyketides	Macrolides and analogues	HMDB0037805	null	-	8	7Z,10Z-Hexadecadienoic acid;Geranyl hexanoate;Linalyl hexanoate;(Z)-7-Hexadecen-1,16-olide;Isoambrettolide;D6-Ambrettolide;Geranyl 2-ethylbutyrate;Ethyl (Z,Z)-5,8-tetradecadienoate	HMDB0000477;HMDB0029351;HMDB0030429;HMDB0031086;HMDB0032340;HMDB0037805;HMDB0038255;HMDB0039131	1	Hydnocarpic_acid	C16795	90967.7	77614.7	46053.7	74773.5	21548.9	97952	94570	70116.4	139779	184124	94098	183575	107603	44565.4	112049	110870	43338.2	150397	79907.2	108981	79229	120728	103908	116428	93281.5	69092.8	99277.2	103328	120452
neg-M252T220	0.139174	1.13461	none	252.076	3.6674	N-Acetyl-S-benzyl-L-cysteine	C12H15NO3S	[M-H]-	83.1	Unknown	-	NA	NA	-	2	Flunisolide;4,5-Dihydro-drospirenone-3-sulfate	HMDB0014326;HMDB0061126	6	11-Hydroxycanthin-6-one;Flunisolide;Dexamethasone_acetate_anhydrous;Triamcinolone_acetonide;Paramethasone_acetate;9alpha-Fluoro-6alpha-methylprednisolone_21-acetate	C09212;C07005;C08174;C08183;C12656;C14625	4121.32	4761.46	3950.07	4096.06	5192.67	4004.96	4647.42	4614.2	3699.82	4291.59	4305.92	3908.1	4429.16	4204.84	4583.14	3717.25	4959.43	4585.38	3982.36	3976.98	3771.79	4337.17	4277.13	3584.82	3389.65	4240.13	4169.83	3606.58	3101.77
neg-M252T439	0.848931	0.25042	none	252.076	7.31547	N-Acetyl-S-benzyl-L-cysteine	C12H15NO3S	[M-H]-	80.6	Unknown	-	NA	NA	-	2	Flunisolide;4,5-Dihydro-drospirenone-3-sulfate	HMDB0014326;HMDB0061126	6	11-Hydroxycanthin-6-one;Flunisolide;Dexamethasone_acetate_anhydrous;Triamcinolone_acetonide;Paramethasone_acetate;9alpha-Fluoro-6alpha-methylprednisolone_21-acetate	C09212;C07005;C08174;C08183;C12656;C14625	8733.49	9230.11	6503.94	2414.83	19230.1	8338.94	6628.24	1209.51	6924.38	3607.99	5388.46	7600.75	1136.09	5463.23	26229.9	7637.07	19884.7	4674.25	4751.22	5951.66	7404.69	5077.8	14166.3	7309.27	4008.12	3834.43	2016.05	13532.5	10719.6
neg-M253T191	0.586087	0.549462	none	253.107	3.18125	2,6-Dimethoxy-4-(1-propenyl)phenol	C11H14O3	[M+Hac-H]-	76.5	Benzenoids	Benzene and substituted derivatives	HMDB0037271	null	-	9	Methyl 3-(2,3-dihydroxy-3-methylbutyl)-4-hydroxybenzoate;8-[(Aminomethyl)sulfanyl]-6-sulfanyloctanoic acid;Sepiapterin;Biopterin;D-Biopterin;Orinapterin;Dyspropterin;Primapterin;Deoxyeritadenine	HMDB0032796;HMDB0013639;HMDB0000238;HMDB0000468;HMDB0000633;HMDB0000817;HMDB0001195;HMDB0002263;HMDB0029928	7	N-Acetyl-D-glucosaminate;N-Glycolyl-D-glucosamine;Glycolyl-D-mannosamine;8-Amino-3,8-dideoxy-D-manno-octulosonate;Sepiapterin;6-Pyruvoyltetrahydropterin;Biopterin	C01133;C03146;C03521;C21333;C00835;C03684;C06313	9544.49	2308.68	15200.6	8671.75	2792.77	11420.2	16857.5	8561.36	9234.59	6042.36	11737.9	10727.7	12190.9	10485.9	14603	10042.2	3608.09	6113.85	15422.4	6986.33	4936.71	5874.61	4425.43	8539.99	3339.64	15478.8	5421.39	6888.48	13857.6
neg-M253T206	0.180602	0.856714	none	253.143	3.42897	3-Furancarboxylic acid, tetrahydro-4-methylene-2-octyl-5-oxo-, (2R,3S)-rel-	C14H22O4	[M-H]-	83.1	Unknown	-	NA	NA	-	0	-	-	0	-	-	14465.5	6100.41	19023.4	11931.6	5988.51	9688.58	8714.61	5364.37	7619.51	14678.9	6642.01	10960.4	10669	12241.8	7163.2	8672.88	6549.43	9470.96	7876.08	5940.03	10003.2	11133.5	6250.57	6904.11	6586.78	8951.58	13223.6	14903.1	10717.7
neg-M253T219	0.598951	0.523183	none	253.143	3.6579	3-Furancarboxylic acid, tetrahydro-4-methylene-2-octyl-5-oxo-, (2R,3S)-rel-	C14H22O4	[M-H]-	83.1	Unknown	-	NA	NA	-	0	-	-	0	-	-	7701.62	10042.4	10125.1	3673.5	17828.4	3754.39	5065.32	10280.7	7228.05	34096.8	15740.3	7774.52	7791.39	9761.07	6016.58	7288.89	5146.36	3853.14	4030.82	8117.82	8050.64	12827	10727.4	13371.9	9820.53	10790.4	4063.97	9369.17	25671
neg-M253T390	0.519415	0.606038	none	253.218	6.49955	Palmitelaidic acid	C16H30O2	[M-H]-	85.8	Lipids and lipid-like molecules	Fatty Acyls	HMDB0012328	null	-	13	Hypogeic acid;Palmitoleic acid;Trans-Hexa-dec-2-enoic acid;Palmitelaidic acid;(E)-6-Hexadecenoic acid;5-Dodecyldihydro-2(3H)-furanone;15-Hexadecanolide;(Z)-5-Hexadecenoic acid;(E)-3-Hexadecenoic acid;(Z)-13-Hexadecenoic acid;(E)-11-Hexadecenoic acid;Citronellyl hexanoate;(Z)-14-Methyl-6-pentadecenoic acid	HMDB0002186;HMDB0003229;HMDB0010735;HMDB0012328;HMDB0031053;HMDB0031145;HMDB0031711;HMDB0032638;HMDB0033791;HMDB0035877;HMDB0037647;HMDB0038958;HMDB0041422	1	(9Z)-Hexadecenoic_acid	C08362	3.61022e+06	2.78983e+06	1.81662e+06	4.10211e+06	1.01853e+06	6.78656e+06	9.24809e+06	4.64642e+06	7.59804e+06	5.71209e+06	4.86227e+06	5.93568e+06	4.90152e+06	3.3399e+06	2.55163e+06	5.82044e+06	2.13995e+06	9.53836e+06	3.38642e+06	3.64837e+06	2.01773e+06	5.48531e+06	3.6785e+06	4.918e+06	4.09969e+06	4.70292e+06	8.06424e+06	6.53746e+06	6.53202e+06
neg-M253T415	0.292635	0.773124	none	253.216	6.91143	Palmitelaidic acid	C16H30O2	[M-H]-	85.8	Lipids and lipid-like molecules	Fatty Acyls	HMDB0012328	null	-	13	Hypogeic acid;Palmitoleic acid;Trans-Hexa-dec-2-enoic acid;Palmitelaidic acid;(E)-6-Hexadecenoic acid;5-Dodecyldihydro-2(3H)-furanone;15-Hexadecanolide;(Z)-5-Hexadecenoic acid;(E)-3-Hexadecenoic acid;(Z)-13-Hexadecenoic acid;(E)-11-Hexadecenoic acid;Citronellyl hexanoate;(Z)-14-Methyl-6-pentadecenoic acid	HMDB0002186;HMDB0003229;HMDB0010735;HMDB0012328;HMDB0031053;HMDB0031145;HMDB0031711;HMDB0032638;HMDB0033791;HMDB0035877;HMDB0037647;HMDB0038958;HMDB0041422	1	(9Z)-Hexadecenoic_acid	C08362	144776	139876	151140	209531	107928	233132	378557	236546	231642	165323	303291	217378	214567	136979	145331	217525	158049	238997	144974	189330	123354	160897	155132	193123	152452	197859	352775	371117	267320
neg-M253T435	0.25705	0.927052	none	253.216	7.25246	Palmitelaidic acid	C16H30O2	[M-H]-	85.8	Lipids and lipid-like molecules	Fatty Acyls	HMDB0012328	null	-	13	Hypogeic acid;Palmitoleic acid;Trans-Hexa-dec-2-enoic acid;Palmitelaidic acid;(E)-6-Hexadecenoic acid;5-Dodecyldihydro-2(3H)-furanone;15-Hexadecanolide;(Z)-5-Hexadecenoic acid;(E)-3-Hexadecenoic acid;(Z)-13-Hexadecenoic acid;(E)-11-Hexadecenoic acid;Citronellyl hexanoate;(Z)-14-Methyl-6-pentadecenoic acid	HMDB0002186;HMDB0003229;HMDB0010735;HMDB0012328;HMDB0031053;HMDB0031145;HMDB0031711;HMDB0032638;HMDB0033791;HMDB0035877;HMDB0037647;HMDB0038958;HMDB0041422	1	(9Z)-Hexadecenoic_acid	C08362	32021.7	37555.3	36457.2	35100.2	39821	44086.2	50514.2	39973.9	43233.7	36457	20538.6	34610.5	32780.8	40828	37417.5	44344.2	38359.8	162396	42882.5	40684.4	34884.9	35275.2	37308.1	36442.3	38506.4	45023.2	45199.1	36835.9	42462.3
neg-M255T176_1	0.174385	0.560488	none	255.124	2.94043	trans-pterostilbene	C16H16O3	[M-H]-	76.6	Phenylpropanoids and polyketides	Stilbenes	NA	NA	-	0	-	-	0	-	-	7850.57	6109.73	8136.83	6280.66	9812.5	3834.95	4390.53	5873.28	7628.1	8590.18	4582.62	8183.62	6147.37	6251.18	8121.88	5836.08	5885.6	9400.7	8032.44	7281.57	13435.4	8453.07	8580.01	8181.78	5833.96	7467.94	5983.53	11375.9	9281.22
neg-M255T434	0.912956	0.103996	none	255.234	7.24115	Trimethyltridecanoic acid	C16H32O2	[M-H]-	87.2	Lipids and lipid-like molecules	Prenol lipids	HMDB0002396	null	-	9	Palmitic acid;Trimethyltridecanoic acid;Isopalmitic acid;Butyl dodecanoate;Dodecyl butyrate;Hexyl decanoate;Octyl octanoate;Ethyl tetradecanoate;Dodecyl 2-methylpropanoate	HMDB0000220;HMDB0002396;HMDB0031068;HMDB0032065;HMDB0032249;HMDB0032324;HMDB0033166;HMDB0034153;HMDB0036210	1	Hexadecanoic_acid	C00249	2.30185e+07	2.1988e+07	2.01655e+07	3.44137e+07	1.73651e+07	3.55393e+07	3.99341e+07	3.21796e+07	4.59275e+07	2.87993e+07	3.3886e+07	3.54286e+07	2.79617e+07	2.81152e+07	2.02555e+07	3.15019e+07	2.35592e+07	3.68495e+07	2.80483e+07	2.49289e+07	2.23559e+07	2.78621e+07	2.72306e+07	2.86791e+07	2.61153e+07	2.99678e+07	3.67098e+07	3.32629e+07	3.38393e+07
neg-M255T542	0.135026	1.34468	none	255.232	9.03738	Palmitic acid	C16H32O2	[M-H]-	86.4	Lipids and lipid-like molecules	Fatty Acyls	HMDB0000220	C00249	(map00061)Fatty acid biosynthesis;(map00062)Fatty acid elongation;(map00071)Fatty acid degradation;(map00073)Cutin, suberine and wax biosynthesis;(map01040)Biosynthesis of unsaturated fatty acids;(map01060)Biosynthesis of plant secondary metabolites;(map01100)Metabolic pathways;(map01212)Fatty acid metabolism	9	Palmitic acid;Trimethyltridecanoic acid;Isopalmitic acid;Butyl dodecanoate;Dodecyl butyrate;Hexyl decanoate;Octyl octanoate;Ethyl tetradecanoate;Dodecyl 2-methylpropanoate	HMDB0000220;HMDB0002396;HMDB0031068;HMDB0032065;HMDB0032249;HMDB0032324;HMDB0033166;HMDB0034153;HMDB0036210	1	Hexadecanoic_acid	C00249	34835.8	31222.6	32736.1	38170.8	35103.8	32984	40884.4	36021.8	48251.4	35916.8	36149.7	32845.9	37877.2	39223.6	29890.6	33049.1	34942.4	37094	34107.6	32980.8	38438.6	34079.8	39540.3	35214.6	36070.3	40930.9	35741.5	33546.1	36472.8
neg-M256T217	0.0425928	0.931146	none	256.19	3.61875	N-Lauroylglycine	C14H27NO3	[M-H]-	79.2	Organic acids and derivatives	Carboxylic acids and derivatives	HMDB0013272	null	-	2	N-Lauroylglycine;L-Menthyl acetoacetate	HMDB0013272;HMDB0032369	0	-	-	6373.73	6521.36	5473.21	6821.77	6628.53	7087.33	10333.6	6829.69	6862.48	4797.86	5482.39	5636.46	6099.93	5748.65	6832.25	6943.88	6762.45	6168.7	6733.12	5041.11	6260.24	8797.1	6663.86	4873.77	5431.47	5793.1	6775.72	5912.07	6243.16
neg-M257T224	0.715902	0.346553	none	257.175	3.72509	Tetradecanedioic acid	C14H26O4	[M-H]-	90.3	Lipids and lipid-like molecules	Fatty Acyls	HMDB0000872	C11002	-	5	Diisobutyl adipate;Tetradecanedioic acid;Diethyl decanedioate;2-Hydroxypropyl 2-isopropyl-5-methylcyclohexyl carbonate;1-Hydroxypropan-2-yl 2-isopropyl-5-methylcyclohexyl carbonate	HMDB0041618;HMDB0000872;HMDB0040429;HMDB0059946;HMDB0059947	2	Dibutyl_adipate;Diisobutyl_adipate	C14253;C14260	8775.23	16675.8	21057.4	26396.2	26964.2	19639.6	20134.2	15001.1	13984.6	12537.5	9067.65	27841.5	13539.6	17955.6	11061.1	13841.3	18389.1	12209.9	11065.4	26125.4	17209.1	28080	11524	17796.8	12092.5	16211.3	14927	13695.3	18195
neg-M260T79	0.204003	0.905045	none	260.022	1.31347	O-Phospho-L-tyrosine	C9H12NO6P	[M-H]-	76.8	Organic acids and derivatives	Carboxylic acids and derivatives	HMDB0006049	C06501	-	1	2-methoxyacetaminophen sulfate	HMDB0062550	0	-	-	725.899	732.865	720.985	502.531	402.008	1302.81	758.127	554.71	796.559	496.619	493.101	576.719	610.576	750.359	734.069	932.57	517.952	598.417	602.526	553.373	605.935	634.295	612.565	824.912	721.57	764.016	571.727	431.782	571.315
neg-M261T150_1	0.257295	1.09019	none	261.006	2.5048	3-(3,5-dihydroxyphenyl)-1-propanoic acid sulphate	C9H10O7S	[M-H]-	82	Benzenoids	Phenols	HMDB0061117	null	-	7	Homovanillic acid sulfate;2-Hydroxy-4-methoxyacetophenone 5-sulfate;Dihydrocaffeic acid 3-sulfate;3-hydroxy-3-(3-hydroxyphenyl)propanoic acid-O-sulphate;3-(3,5-dihydroxyphenyl)-1-propanoic acid sulphate;Torvanol A;2-(Methylthio)ethyl glucosinolate	HMDB0011719;HMDB0041648;HMDB0041721;HMDB0059967;HMDB0061117;HMDB0038789;HMDB0038408	0	-	-	2489.5	2150.22	2243.78	472.868	2654.48	5111.87	786.014	1730.97	5193.22	413.365	1410.46	3462.92	2716.12	2282.19	1149.59	2471.23	471.183	2259.46	2755.76	5094.47	4961.94	2410.51	2253.33	2676.7	1030.69	1046.43	838.977	2165.17	1004.23
neg-M261T251	0.392202	0.666594	none	261.185	4.18872	(-)-alpha-Curcumene	C15H22	[M+Hac-H]-	86.1	Lipids and lipid-like molecules	Prenol lipids	HMDB0061838	C09649	-	8	Santalyl acetate;Crithmumdiol;alpha-Santalyl acetate;Vetiveryl acetate;beta-Santalyl acetate;1-Heptadecene-4,6-diyne-3,9-diol;Ginsenoyne D;Ginsenoyne I	HMDB0032501;HMDB0033957;HMDB0037209;HMDB0037832;HMDB0038024;HMDB0038782;HMDB0039358;HMDB0040374	1	Virol_B	C19994	1778.94	3222.21	1110.77	2123.68	726.127	2204.89	2370.11	527.959	1329.41	1057.8	699.649	2078.27	1066.43	1594.27	707.395	2274.01	2216.37	1321.9	2402.95	993.623	668.23	1610.85	3304.22	2103.84	1790.57	1156.88	2104.18	2280.44	2306.28
neg-M262T216	0.951552	0.191487	none	262.155	3.59901	Nortriptyline	C19H21N	[M-H]-	77.5	Benzenoids	Dibenzocycloheptenes	HMDB0014680	C07274	-	1	Lenticin	HMDB0061115	3	D-Octopine;L-N2-(2-Carboxyethyl)arginine;Hypaphorine	C04137;C06655;C09213	994.039	493.919	198.971	917.167	805.976	1123.61	393.08	308.381	225.808	405.353	83.9425	306.855	152.818	462.199	416.363	621.723	374.188	303.551	262.209	443.396	430.842	1173.63	306.418	751.787	346.204	267.083	513.588	252.257	437.801
neg-M263T151	0.232285	1.08487	none	263.103	2.52312	L-Tryptophan	C11H12N2O2	[M+Hac-H]-	90.8	Organoheterocyclic compounds	Indoles and derivatives	HMDB0000929	C00078	(map00260)Glycine, serine and threonine metabolism;(map00380)Tryptophan metabolism;(map00400)Phenylalanine, tyrosine and tryptophan biosynthesis;(map00404)Staurosporine biosynthesis;(map00901)Indole alkaloid biosynthesis;(map00966)Glucosinolate biosynthesis;(map00970)Aminoacyl-tRNA biosynthesis;(map01060)Biosynthesis of plant secondary metabolites;(map01061)Biosynthesis of phenylpropanoids;(map01…	3	Acetyl-N-formyl-5-methoxykynurenamine;Alpha-N-Phenylacetyl-L-glutamine;di-Hydroxymelatonin	HMDB0004259;HMDB0006344;HMDB0061136	3	Phenylacetylglutamine;Formyl-N-acetyl-5-methoxykynurenamine;N-(4-Coumaroyl)-L-homoserine_lactone	C04148;C05642;C20677	16776.7	63361.1	31558.8	68282.7	14030.6	95109.6	20110.3	47831.4	41141.6	50394.2	2552.03	11769.4	23064.8	38171.5	14537.1	11199.9	15830.9	5595.74	6003.6	35241.1	49594	72936.3	11158.6	20522.8	11638.5	11742.4	3748.3	11553.9	44766.8
neg-M263T205	0.654441	0.387924	none	263.128	3.41798	Abscisic acid	C15H20O4	[M-H]-	87.7	Lipids and lipid-like molecules	Prenol lipids	HMDB0036093	null	-	24	Hulupinic acid;Heliespirone A;Curcolonol;4-Hydroxydehydromyoporone;Isoamberboin;(S)-Abscisic acid;Tanacetin;Thellungianin G;(10R,11R)-Pterosin L;15-Hydroxymarasmen-3-one;O-Formyloreadone;Abscisic acid;(1beta,8beta)-1,8-Dihydroxy-3,7(11)-eudesmadien-12,8-olide;Vulgarin;3-Epiarmefolin;Alkhanin;Tavulin;Tatridin B;Istanbulin A;Blennin B;Umbellifolide;Enokipodin C;(8betaOH,10beta)-8-Hydroxy-3-oxo-7(11…	HMDB0030102;HMDB0031972;HMDB0033227;HMDB0033661;HMDB0034719;HMDB0035140;HMDB0035715;HMDB0035805;HMDB0035874;HMDB0036043;HMDB0036045;HMDB0036093;HMDB0036125;HMDB0036130;HMDB0036135;HMDB0036202;HMDB0036773;HMDB0036931;HMDB0037055;HMDB0037528;HMDB0038156;HMDB0040119;HMDB0041227;HMDB0041284	27	Abscisate;Amaralin;Artemisiifolin;Baileyin;Chamissonin;Coronopilin;Florilenalin;Geigerin;Granilin;Hymenolin;Ludovicin_A;Michelenolide;Pleniradin;Plenolin;Ridentin;Salonitenolide;Vermeerin;Vulgarin;Hirsutic_acid_C;Illudin_S;Phomenone;Ascosalitoxin;(-)-Abscisic_acid;Pentalenolactone_D;Neopentalenolactone_D;Semustine;Yellow_AB	C06082;C09291;C09304;C09349;C09355;C09381;C09453;C09456;C09470;C09481;C09498;C09506;C09530;C09531;C09540;C09542;C09574;C09600;C09683;C09688;C09708;C10766;C11060;C20399;C20402;C07640;C19552	15386.7	46342.5	35396.8	11363.6	22146.9	15761.5	10439.5	21528.6	10050.2	8665	9982.35	17100.1	16714.1	29898.1	15123.7	12158.5	13531.7	18376	16834.1	17768	19026.9	25052.3	22437	52692.8	20813.2	11369.1	7891.67	20381.4	16891.2
neg-M263T234	0.340842	0.902495	none	262.838	3.89883	Pentachlorophenol	C6HCl5O	[M-H]-	86.1	Benzenoids	Phenols	HMDB0041974	C02575	(map00361)Chlorocyclohexane and chlorobenzene degradation;(map01100)Metabolic pathways;(map01120)Microbial metabolism in diverse environments	1	Pentachlorophenol	HMDB0041974	2	Pentachlorophenol;1,2,3,4,6,7,8,9-Octachlorodibenzo-p-dioxin	C02575;C18180	263.659	5092.72	55.9844	3706.04	663.089	179.235	334.588	663.623	89.6322	196.581	2070.92	5951.44	293.176	292.272	1595.17	247.802	362.518	496.764	2616.54	357.825	3154.45	220.666	1517.85	1743.37	406.8	89.7742	625.516	2711.37	486.506
neg-M263T259	0.219925	0.539028	none	263.164	4.32168	Dendrolasin	C15H22O	[M+FA-H]-	86.1	Lipids and lipid-like molecules	Prenol lipids	HMDB0036071	C16779	-	2	12-Oxo-2,3-dinor-10,15-phytodienoic acid;3,5-Bis(1,1-dimethylethyl)-4-hydroxy-benzoic acid ethyl ester	HMDB0032090;HMDB0061935	2	Dehydrojuvabione;5-Hydroxy-1-(4-hydroxyphenyl)-3-decanone	C09657;C17747	9231.53	8319.8	7110.98	6586.09	8654.62	3586.58	11963.2	4081.21	5023.72	3702.31	7954.95	7200.49	7548.06	3670.42	7837.2	8316.76	8943.67	8476.73	4113.23	4752.67	8889.35	12922.5	8322.32	7289.85	7641.1	7598.44	7734.52	3987.95	8672.07
neg-M265T230	0.0243634	1.39283	significant	265.147	3.84122	Dodecyl phosphate	C12H27O4P	[M-H]-	75.4	Lipids and lipid-like molecules	Fatty Acyls	NA	NA	-	26	Humulinic acid A;Adhumulinic acid;Blennin D;Absindiol;(R)-Athanagrandione;Artemin;10-Hydroxymyoporone;(6beta,8betaOH)-6,8-Dihydroxy-7(11)-eremophilen-12,8-olide;3,14-Dihydroxy-11,13-dihydrocostunolide;Arlatin;1alpha,15-Dihydroxymarasmene;3alpha,15-Dihydroxymarasmene;Arabsin;Alkhanol;(1alpha,4alpha,5beta,6alpha,11betaH)-1,4-Epoxy-5-hydroxy-10(14)-germacren-12,6-olide;1alpha-Hydroxyarbusculin A;Spo…	HMDB0030104;HMDB0030137;HMDB0031902;HMDB0033229;HMDB0033660;HMDB0034696;HMDB0035210;HMDB0035644;HMDB0035647;HMDB0035740;HMDB0036038;HMDB0036039;HMDB0036151;HMDB0036152;HMDB0037005;HMDB0037059;HMDB0037070;HMDB0038148;HMDB0038476;HMDB0039516;HMDB0040905;HMDB0041425;HMDB0060569;HMDB0014889;HMDB0012555;HMDB0033634	4	Mukaadial;Rugosal_A;Zinniol;Xanthoxic_acid	C09702;C09717;C10840;C13454	51172.2	51673	58655.8	71334.2	62520.1	53694.4	82492.5	63862.6	54401.9	41636.8	40193.7	47733.6	34862.7	36584.5	43495.6	45706.9	40791.7	34599.1	57295.1	54729.6	59591.6	95815.2	50355.9	36418.9	37904.8	45056	36893.2	37917.6	50129.5
neg-M265T240	0.336136	0.813329	none	265.179	4.00817	4-(1,1,3,3-Tetramethylbutyl)-phenol	C14H22O	[M+Hac-H]-	86	Benzenoids	Benzene and substituted derivatives	HMDB0013825	null	-	2	4-Hydroxy-3-methoxy-2,10-bisaboladien-9-one;Tetranor 12-HETE	HMDB0033917;HMDB0060055	3	Juvenile_hormone_II_acid;Juvabione;Juvenile_hormone_III	C04834;C09693;C09694	10084.3	2597.42	2984.17	3708.54	2029.75	3102.59	4405.6	3470.18	8890.24	9115.22	6901.61	11568.9	7780	15334.1	10521.3	8818.22	6697.02	866.001	8492.26	5101.24	7287.28	5244.3	5636.36	2343.62	8477.49	4685.95	4847.65	5718.85	670.001
neg-M265T280	0.374427	0.81238	none	265.179	4.66935	4-(1,1,3,3-Tetramethylbutyl)-phenol	C14H22O	[M+Hac-H]-	86.1	Benzenoids	Benzene and substituted derivatives	HMDB0013825	null	-	2	4-Hydroxy-3-methoxy-2,10-bisaboladien-9-one;Tetranor 12-HETE	HMDB0033917;HMDB0060055	3	Juvenile_hormone_II_acid;Juvabione;Juvenile_hormone_III	C04834;C09693;C09694	2343.42	2849.97	2365.36	2664.42	2406.95	2274.69	1364.53	3808.98	2204.43	4069.43	3359.08	3524.5	3400.06	1378.56	1563.19	2774.53	5618.23	2554.81	2223.98	2908.99	4467.55	2514.95	2392.54	1899.65	2673.18	2451.89	1549.97	1036.18	2599.49
neg-M265T378	0.71839	0.263591	none	265.216	6.30072	1,1,2-Trimethyl-3,5-bis(1-methylethenyl)cyclohexane	C15H26	[M+Hac-H]-	86.1	Lipids and lipid-like molecules	Prenol lipids	HMDB0061780	null	-	1	Methyl 2E,4Z-hexadecadienoate	HMDB0031050	1	Hydroprene	C18862	14786.4	15368.6	13675	17690.2	5149.89	19613.8	22846.1	15412.7	27651.9	29875.8	19909.4	30755	19306.5	15426.4	12562.7	16302.4	10303.3	27597.5	13280.8	18029.6	11587	17864.6	16696	23688.8	14769.9	14642.7	21154.5	22582.7	20595.3
neg-M267T140_2	0.136222	1.31912	none	267.072	2.32837	Inosine	C10H12N4O5	[M-H]-	96.5	Nucleosides, nucleotides, and analogues	Purine nucleosides	HMDB0000195	C00294	(map00230)Purine metabolism;(map01100)Metabolic pathways	4	3-Deoxy-D-glycero-D-galacto-2-nonulosonic acid;Inosine;Allopurinol riboside;Arabinosylhypoxanthine	HMDB0000425;HMDB0000195;HMDB0000481;HMDB0003040	4	2-O-(alpha-D-Mannosyl)-D-glycerate;2-O-(alpha-D-Glucopyranosyl)-D-glycerate;3-Deoxy-D-glycero-D-galacto-non-2-ulosonic_acid;Inosine	C11544;C19792;C20934;C00294	1180.11	5537.26	1602.21	924.514	1927.06	2710.99	2697.95	3156.28	1404.09	980.715	3046.93	1096.28	2410.75	12153.9	4948.32	5405.91	39168.9	1687.79	3374.94	6247.14	1787.66	1737.04	6561.05	4364.81	794.108	2906.11	3573.99	1955.63	856.266
neg-M267T219_1	0.959053	0.187872	none	267.124	3.64768	3-carboxy-4-methyl-5-pentyl-2-furanpropanoic acid	C14H20O5	[M-H]-	88.7	Lipids and lipid-like molecules	Fatty Acyls	HMDB0061643	null	-	3	Kamahine C;3-carboxy-4-methyl-5-pentyl-2-furanpropanoic acid;7-Aminonitrazepam	HMDB0038935;HMDB0061643;HMDB0041819	2	Ripazepam;3-Oxohexobarbital	C19518;C02517	150747	107901	51002.3	53479.9	133281	129374	87597.6	105203	72371.6	302860	130325	165718	191755	95892.8	110866	93726.1	49690.5	64834.1	101904	101727	131501	109470	107433	145406	83208.6	67436.8	23279.8	74719.6	95936.4
neg-M267T259	0.973772	0.549275	none	267.195	4.32114	Isokessane	C15H26O	[M+FA-H]-	85.3	Organoheterocyclic compounds	Oxepanes	HMDB0041575	null	-	0	-	-	0	-	-	8350.76	14053.2	15711.5	18598.7	3033.47	7584.48	10197.8	12049.6	16442.3	19286	12810.4	20042.7	12100.2	4940.35	18308.8	10814.8	3917.41	11541.3	5420.32	9377.67	9377.69	15535.6	13023.9	5999.97	12596.5	5399.99	9813.26	15500.4	16616.6
neg-M267T51	0.0489519	1.62405	significant	267.072	0.848192	Inosine	C10H12N4O5	[M-H]-	92.7	Nucleosides, nucleotides, and analogues	Purine nucleosides	HMDB0000195	C00294	(map00230)Purine metabolism;(map01100)Metabolic pathways	11	3-Deoxy-D-glycero-D-galacto-2-nonulosonic acid;Inosine;Allopurinol riboside;Arabinosylhypoxanthine;Estriol-16-Glucuronide;Estriol-17-glucuronide;Estriol-3-glucuronide;15-Hydroxynorandrostene-3,17-dione glucuronide;16-alpha,17-beta-estriol 17-beta-D-glucuronide;4-Hydroxy-5-(3',4'-dihydroxyphenyl)-valeric acid-O-glucuronide;4-Hydroxy-5-(3',5'-dihydroxyphenyl)-valeric acid-O-glucuronide	HMDB0000425;HMDB0000195;HMDB0000481;HMDB0003040;HMDB0006766;HMDB0010333;HMDB0010335;HMDB0010353;HMDB0010354;HMDB0059971;HMDB0059973	9	2-O-(alpha-D-Mannosyl)-D-glycerate;2-O-(alpha-D-Glucopyranosyl)-D-glycerate;3-Deoxy-D-glycero-D-galacto-non-2-ulosonic_acid;Inosine;16-Glucuronide-estriol;16alpha,17beta-Estriol_3-(beta-D-glucuronide);16alpha,17beta-Estriol_17-(beta-D-glucuronide);Renillafoulin_A;Saphenamycin	C11544;C19792;C20934;C00294;C05504;C11288;C11346;C16859;C12311	1733.17	4798.24	3564.28	4655.06	2195.06	3276.27	2433.19	2864.73	2718.76	2030.04	2850.84	1677.61	2098.68	10022.8	3059.94	3314.94	18475	1997.05	2938.74	4221.24	2073.02	2532.93	5332.64	3036.73	1942.46	2685.73	2703.55	2656.36	1706.59
neg-M269T165	0.227391	0.820246	none	269.149	2.75537	Estrone	C18H22O2	[M-H]-	79.6	Lipids and lipid-like molecules	Sterol Lipids	HMDB0000145	C00468	(map00140)Steroid hormone biosynthesis;(map01100)Metabolic pathways;(map04913)Ovarian steroidogenesis;(map04917)Prolactin signaling pathway;(map07226)Progesterone, androgen and estrogen receptor agonists/antagonists	0	-	-	0	-	-	11417.8	5632.19	3849.37	2837.89	2801.63	6643.72	1018.88	3418.95	4846.07	15734.5	4422.49	7207.29	2895.66	8475.41	2115.11	7538.82	3323.49	7871.57	2553.67	6164.79	26959.2	6125.81	5700.22	7146.96	3997.12	3051.89	2469.98	2257.9	5976.7
neg-M269T226	0.69637	0.517441	none	269.175	3.76315	Goshuyic acid	C14H24O2	[M+FA-H]-	82.5	Lipids and lipid-like molecules	Fatty Acyls	HMDB0039129	null	-	1	Ethylene brassylate	HMDB0040459	1	(10S)-Juvenile_hormone_III_acid_diol	C16506	9925.79	9626.75	9737.29	7492.76	6393.34	9576.34	5717.89	7040.49	6042.31	8079.78	5502.73	5313.42	10460.2	12163.5	6140.93	8761.56	13810.3	9067.94	5506.14	6585.79	7195.61	13721.2	4739.79	8158.57	6566.92	4924.37	4309.61	5872.31	7602.1
neg-M269T454	0.717525	0.326204	none	269.248	7.56375	Heptadecanoic acid	C17H34O2	[M-H]-	85.5	Lipids and lipid-like molecules	Fatty Acyls	HMDB0002259	null	-	8	Heptadecanoic acid;(S)-14-Methylhexadecanoic acid;Nonyl octanoate;3-Methylbutyl dodecanoate;Isopropyl tetradecanoate;(卤)-11-Methylhexadecanoic acid;Ethyl pentadecanoate;Methyl hexadecanoic acid	HMDB0002259;HMDB0031067;HMDB0034131;HMDB0037372;HMDB0040392;HMDB0040598;HMDB0059870;HMDB0061859	1	Methyl_palmitate	C16995	64654	69990.5	109717	119557	123367	127339	114798	124931	73984.1	124101	132188	89385.7	86390.4	159976	74408.6	82076.3	74433.6	81661.2	143416	91169.2	52918.3	89441.6	78600.6	105132	50106.6	113035	133764	183770	155424
neg-M270T194	0.224948	1.00089	none	270.073	3.23153	Mukonal	C13H9NO2	[M+Hac-H]-	79.1	Organoheterocyclic compounds	Indoles and derivatives	HMDB0030216	null	-	1	S-Prenyl-L-cysteine	HMDB0012286	0	-	-	3909.77	518.12	918.015	346.449	997.618	659.869	899.086	571.995	408.866	1514.95	824.066	1444.66	504.025	566.892	294.133	1914.98	595.845	1046	361.654	2051.53	16025.9	817.237	679.471	2237.05	1387.59	469.637	334.435	1539.8	504.907
neg-M270T221	0.0308816	1.37642	significant	270.206	3.67743	N-Lauroylsarcosine	C15H29NO3	[M-H]-	89.8	Unknown	-	NA	NA	-	7	Tridecanoylglycine;Lubiminol;8-Hydroxy-4(6)-lactarene-5,14-diol;(3beta,9beta)-7-Drimene-3,11,12-triol;7-Drimene-11,12,14-triol;Kessyl glycol;5-Acetoxydihydrotheaespirane	HMDB0013317;HMDB0029604;HMDB0035780;HMDB0036053;HMDB0036866;HMDB0037197;HMDB0040276	5	Kikkanol_A;Kikkanol_D;Kikkanol_F;Chrysanthetriol;Prohydrojasmon	C17603;C17606;C17608;C17610;C18538	2404.32	3038.69	3397.96	3039.09	3997.2	6298.51	3627.84	3877.88	5336.26	2577.83	1598.1	2591.03	2192.05	3772.36	2584.83	2433.33	2754.1	3777.74	2603.28	1679.22	2364.84	2487.1	1896.07	5660.28	1536.92	1770.31	2324.21	1505.73	2924.64
neg-M271T274_2	0.434995	0.752581	none	271.227	4.56285	3-hydroxyhexadecanoic acid	C16H32O3	[M-H]-	86.5	Lipids and lipid-like molecules	Fatty Acyls	HMDB0061658	null	-	3	(R)-3-Hydroxy-hexadecanoic acid;(R)-2-Hydroxyhexadecanoic acid;3-hydroxyhexadecanoic acid	HMDB0010734;HMDB0031057;HMDB0061658	1	16-Hydroxypalmitate	C18218	30557.1	23216.5	30070.8	47880.4	22804.9	33369.5	49036.4	25261.9	36092.1	20644.1	31954.4	31471.2	34861.9	25511.3	19919.7	24726.3	20460.9	50652.3	22997.4	22828.7	28485.5	29247.8	23869	28441.9	25087.5	33002.9	41187.5	44408.3	32276.1
neg-M271T310	0.227257	0.841645	none	271.227	5.16987	DL-.beta.-Hydroxypalmitic acid	C16H32O3	[M-H]-	79.2	Unknown	-	NA	NA	-	3	(R)-3-Hydroxy-hexadecanoic acid;(R)-2-Hydroxyhexadecanoic acid;3-hydroxyhexadecanoic acid	HMDB0010734;HMDB0031057;HMDB0061658	1	16-Hydroxypalmitate	C18218	55314.6	25939.7	50146.2	37247.2	25643.1	25229.8	35340.6	27895.5	37890	61040.4	27820.2	41017.7	31389.4	22137.1	23192.7	25710.5	96478.1	28209.1	28486.2	54799.7	30798	32468.1	25259.4	61586.5	58090.2	60910.8	29312.6	33204	34106.9
neg-M273T191	0.275426	0.718006	none	273.144	3.18432	Podocarpic acid	C17H22O3	[M-H]-	82.2	Benzenoids	Benzene and substituted derivatives	HMDB0001309	C09171	-	2	Homodolichosterone;(2alpha,3alpha,5alpha,22R,23R)-2,3,22,23-Tetrahydroxy-25-methylergost-24(28)en-6-one	HMDB0034079;HMDB0039443	1	Lasiocarpine	C10341	2082	1268.89	1429.29	1530.6	1709.02	927.021	1705.41	1283.2	1665.43	1600.56	2279.51	2431.52	1756.81	714.44	1694.37	1460.51	1289.87	1961.46	1555.62	1386.21	2561.61	1562.52	1329.84	2534.46	1477.38	1395.64	1412.14	1140.12	1375.05
neg-M274T229	0.867979	0.295514	none	274.144	3.82161	Arg-Thr	C10H21N5O4	[M-H]-	77.5	Organic acids and derivatives	Carboxylic acids and derivatives	HMDB0028719	NA	-	5	Epsilon-(gamma-Glutamyl)-lysine;L-a-glutamyl-L-Lysine;4,5-Dihydropiperlonguminine;4'-hydroxypropanolol;Strobilurin A	HMDB0003869;HMDB0004207;HMDB0041488;HMDB0060989;HMDB0030420	9	Homatropine;Annotine;Annotinine;Norhyoscyamine;Epinorlycoramine;Dihydro-beta-erythroidine;Heritonin;3'-O-Methylbatatasin_III;Dihydroechinofuran	C07814;C09852;C09855;C10862;C12234;C13682;C09936;C10271;C18134	1709.56	8360.51	1080.25	566.857	2623.11	4915.91	1338.98	3020.83	5698	5336.84	1212.19	1801.08	2093.32	1586.78	1790.85	3919.21	1702.54	1616.19	586.135	1317.65	5177.2	3831.46	2533.17	4579.3	2454.44	968.339	451.994	1263.83	2185.74
neg-M274T46	0.140403	1.18473	none	274.103	0.759533	Glu-Gln	C10H17N3O6	[M-H]-	72.7	Organic acids and derivatives	Carboxylic acids and derivatives	HMDB0028817	NA	-	2	Norophthalmic acid;Gamma-Glutamyl Glutamine	HMDB0005766;HMDB0011738	2	(5-L-Glutamyl)-L-glutamine;N-Succinyl-L-citrulline	C05283;C18048	2284.88	2366.28	2251.18	2262.03	2401.66	3443.21	2679.76	3887.66	3494.36	2786.26	2319.42	2126.05	2947.41	2530.97	2843.23	2781.31	2091.53	2588.47	2904	4250.17	3607.91	2910.53	2229.42	2543.35	3273.23	2758.6	2222.12	3558.57	2720
neg-M275T152	0.642805	0.501072	none	275.022	2.52763	6-Phosphogluconic acid	C6H13O10P	[M-H]-	76.7	Organic oxygen compounds	Organooxygen compounds	HMDB0001316	C00345	(map00030)Pentose phosphate pathway;(map01100)Metabolic pathways;(map01110)Biosynthesis of secondary metabolites;(map01120)Microbial metabolism in diverse environments;(map01130)Biosynthesis of antibiotics;(map01200)Carbon metabolism	4	5-(4-Acetoxy-1-butynyl)-2,2'-bithiophene;Dihydroferulic acid 4-sulfate;2,3-Dehydrosilybin;2,3-Dehydrosilychristin	HMDB0034454;HMDB0041724;HMDB0040513;HMDB0040514	4	5-(4-Acetoxybut-1-ynyl)-2,2'-bithiophene;GW_9662;Cryptocyanin;Chlorimuron-ethyl	C04485;C15627;C17880;C10943	1208.96	359.38	731.854	439.939	650.757	577.298	871.436	608.905	2394.04	399.698	425.21	1145.56	1320.76	373.073	396.923	153.687	436.95	728.173	177.783	577.006	2445.59	316.651	331.407	596.24	331.872	549.231	587.598	382.943	1269.43
neg-M275T244	0.444764	0.599666	none	275.125	4.05953	L-Saccharopine	C11H20N2O6	[M-H]-	78.8	Organic acids and derivatives	Carboxylic acids and derivatives	HMDB0000279	C00449	(map00300)Lysine biosynthesis;(map00310)Lysine degradation;(map01100)Metabolic pathways;(map01110)Biosynthesis of secondary metabolites;(map01130)Biosynthesis of antibiotics;(map01230)Biosynthesis of amino acids	4	Saccharopine;Fumarycarnitine;Osmaronin;Crustecdysone	HMDB0000279;HMDB0013134;HMDB0032769;HMDB0030180	8	N6-(L-1,3-Dicarboxypropyl)-L-lysine;Proacacipetalin;20-Hydroxyecdysone;Ajugasterone_C;Inokosterone;Pterosterone;26-Hydroxyecdysone;Callinecdysone_A	C00449;C08338;C02633;C08811;C08819;C08838;C16499;C16992	1558.05	1176.72	144.788	687.817	708.282	760.055	464.205	275.882	1032.07	3538.31	3702.91	1565.64	757.856	1963.39	833.309	1636.49	920.56	1465.69	582.467	986.61	2105.45	1283.93	1444.57	1090.09	967.889	699.242	589.222	705.041	1160.05
neg-M275T340	0.44624	0.836281	none	275.201	5.65895	19-Noretiocholanolone	C18H28O2	[M-H]-	87.3	Lipids and lipid-like molecules	Sterol Lipids	HMDB0005886	null	-	8	19-Norandrosterone;19-Nor-5-androstenediol;19-Noretiocholanolone;Stearidonic acid;Phenethyl decanoate;4,8,12,15-Octadecatetraenoic acid;(E,E)-11,13-Octadecadien-9-ynoic acid;17beta-hydroxy-5beta-estran-3-one	HMDB0002697;HMDB0004590;HMDB0005886;HMDB0006547;HMDB0032464;HMDB0032672;HMDB0034382;HMDB0062677	2	Stearidonic_acid;Kinoprene	C16300;C19042	31202.8	19684.3	13071.7	30179.4	5862.57	48072.6	35868.1	22204.7	33220.2	24477	23800	45937.3	38060.5	9475.65	17112.9	29546.5	15084.9	34049.1	21729	35526.8	16318.4	53674	29721.1	29374.8	19732.9	37275.7	36076.2	19625.4	53429
neg-M277T160	0.0285716	1.71547	significant	277.155	2.67245	Phe-Leu	C15H22N2O3	[M-H]-	94.9	Organic acids and derivatives	Carboxylic acids and derivatives	NA	NA	-	4	keratan sulfate I;Leucyl-phenylalanine;Isoleucyl-Phenylalanine;Phenylalanyl-Isoleucine	HMDB0062483;HMDB0013243;HMDB0028914;HMDB0028998	3	Zinnimidine;Cochlearine;cis-1,3,4,6,7,11b-Hexahydro-9-methoxy-2H-benzo[a]quinolizine-3-carboxylic_acid	C10626;C10853;C15462	13758.9	15136.1	13086.7	15340	12182.2	15598.8	11271.6	27024.4	12471.7	23761.1	23828.6	31220.3	20188	11066.3	14553.8	13942.1	25434.4	18766.1	13035.3	15227.6	9960.34	19914.3	17999.3	32918.4	14517.3	17332.4	1562.67	33680.1	17082.2
neg-M277T166	0.811526	0.443947	none	277.068	2.76548	Dehydroxymethylflazine	C16H10N2O3	[M-H]-	70.9	Alkaloids and derivatives	Harmala alkaloids	HMDB0041200	null	-	0	-	-	0	-	-	3058.53	1679.9	734.461	937.126	1747.37	1428.1	2052.76	1652.87	1036.73	754.207	2704.16	3276.79	2296.69	1678.67	3434.53	1037.7	873.188	1541.35	1198.1	2615.91	3113.25	1522.52	1300.79	2050.2	1521.7	1171.01	638.909	640.435	772.743
neg-M277T228	0.824082	0.475466	none	277.143	3.80493	Monoethylhexyl phthalic acid	C16H22O4	[M-H]-	72.1	Benzenoids	Benzene and substituted derivatives	HMDB0013248	C03343	-	6	Alpha-CEHC;Monoethylhexyl phthalic acid;Diisobutyl phthalate;Dibutyl phthalate;Camelinin;Cilazapril	HMDB0001518;HMDB0013248;HMDB0013835;HMDB0033244;HMDB0039082;HMDB0015433	3	2-Ethylhexyl_phthalate;Dibutyl_phthalate;Diisobutyl_phthalate	C03343;C14214;C15205	4342.99	3235.43	6455.94	21039.4	17350.9	2562.54	2324.96	3978.2	7972.44	2892.86	2943.62	2942.04	1526.7	3699.7	3695.43	2462.13	5453.24	4417.11	4595.01	5778.16	3161.47	5516.31	3242.97	13816.5	2699.36	3547.01	5676.05	5434.65	2439.65
neg-M277T260	0.350901	0.622768	none	277.18	4.33133	8-Acetoxy-4-acoren-3-one	C17H26O3	[M-H]-	75.8	Organic oxygen compounds	Organooxygen compounds	HMDB0030974	null	-	4	1-(4-Hydroxy-3-methoxyphenyl)-3-decanone;8-Acetoxy-4-acoren-3-one;Panaxytriol;Panaxacol	HMDB0030801;HMDB0030974;HMDB0031928;HMDB0039251	2	6-Paradol;Panaxytriol	C10482;C16792	31504.4	31467.3	30058.6	34370.3	32298.1	29838.8	52282.5	32227.3	31531	30074.6	31009.2	26326.7	29045.9	33503.2	32829.1	30952.5	31059.8	31007.4	32141.5	29137.3	28975	48289.2	31784.1	27185.9	30373.3	29925.4	30938.5	31216.3	34750.1
neg-M277T369	0.746887	0.434175	none	277.218	6.1522	Alpha-Linolenic acid	C18H30O2	[M-H]-	91.4	Lipids and lipid-like molecules	Fatty Acyls	HMDB0001388	C06427	(map00592)alpha-Linolenic acid metabolism;(map01040)Biosynthesis of unsaturated fatty acids;(map01060)Biosynthesis of plant secondary metabolites;(map01070)Biosynthesis of plant hormones;(map01100)Metabolic pathways;(map01110)Biosynthesis of secondary metabolites	5	Alpha-Linolenic acid;Gamma-Linolenic acid;Calendic acid;Punicic acid;Linolenelaidic acid	HMDB0001388;HMDB0003073;HMDB0030962;HMDB0030963;HMDB0030964	6	(6Z,9Z,12Z)-Octadecatrienoic_acid;(9Z,12Z,15Z)-Octadecatrienoic_acid;Crepenynate;(9Z,11E,13E)-Octadecatrienoic_acid;Punicic_acid;5beta-Estrane-3alpha,17beta-diol	C06426;C06427;C07289;C08315;C08364;C15201	5.10384e+06	2.95114e+06	4.1344e+06	3.34682e+06	667413	5.5233e+06	9.20901e+06	4.1947e+06	7.14215e+06	7.69594e+06	4.1254e+06	7.13617e+06	4.56452e+06	3.45052e+06	2.99889e+06	3.90083e+06	1.99133e+06	8.67962e+06	4.48524e+06	4.50343e+06	3.65223e+06	6.45793e+06	4.69971e+06	5.37229e+06	3.64495e+06	4.55015e+06	4.85604e+06	6.76387e+06	5.78901e+06
neg-M279T219	0.881271	0.2636	none	279.159	3.65779	2,6-Di-tert-butylbenzoquinone	C14H20O2	[M+Hac-H]-	70.4	Lipids and lipid-like molecules	Prenol lipids	HMDB0013817	null	-	5	Prehumulinic acid;6b-Hydroxy-8a-methoxy-7(11)-eremophilen-12,8-olide;3b-Hydroxy-6b-methoxy-7(11)-eremophilen-12,8a-olide;Methyl (3b,11x)-3-Hydroxy-8-oxo-6-eremophilen-12-oate;Dimethyl 3-methoxy-4-oxo-5-(8,11,14-pentadecatrienyl)-2-hexenedioate	HMDB0030148;HMDB0036979;HMDB0040755;HMDB0041229;HMDB0032099	2	1-(3,4-Dihydroxyphenyl)-5-hydroxy-3-decanone;3,4-Epoxy-6-methylcyclohexylmethyl-3,4-epoxy-6-methylcyclo-hexanecarboxylate	C17748;C19417	5834.72	4695.57	8782.13	3816.87	4342.69	4788.29	4458.47	3768	2616.12	5192.28	2293.7	2922.89	7168.2	5855.54	4011.45	4267.58	4859.94	4731	3278.26	3066.6	5582.86	5671.57	3258.73	4051.24	3245.24	2823	4308.7	3635.63	5602.2
neg-M279T251_2	0.00152676	1.47891	significant	279.195	4.19022	2,6-Di-tert-butyl-4-methylphenol	C15H24O	[M+Hac-H]-	86.1	Benzenoids	Benzene and substituted derivatives	HMDB0033826	C14693	-	5	12S-HHT;Dihydropanaxacol;Fauronyl acetate;Valeracetate;3-Methyl-5-propyl-2-furannonanoic acid	HMDB0012535;HMDB0032675;HMDB0036422;HMDB0041388;HMDB0094642	4	Juvenile_hormone_II;12(S)-HHT;Juvenile_hormone_I_acid;Pinacidil	C04867;C20388;C20992;C13729	37039.3	68898.3	3191.8	12212.4	8538.57	10873.1	1761.12	6993.77	22014.7	8406.19	11249.8	46144.3	16850.3	24629.3	9796.81	3530.96	46788.9	6161.2	57346.6	15123.8	10217	5307.92	68833.1	46412.8	32570.6	18323.8	3731.74	2388.59	3514.1
neg-M279T270	0.843228	0.390866	none	279.232	4.4974	Linoleic acid	C18H32O2	[M-H]-	85.3	Lipids and lipid-like molecules	Fatty Acyls	HMDB0000673	C01595	(map00591)Linoleic acid metabolism;(map01040)Biosynthesis of unsaturated fatty acids;(map01060)Biosynthesis of plant secondary metabolites;(map01100)Metabolic pathways	17	Linoleic acid;Bovinic acid;9E,11E-Octadecadienoic acid;10E,12Z-Octadecadienoic acid;Linoelaidic acid;Mangiferic acid;Linalyl caprylate;Ethyl 2E,4Z-hexadecadienoate;5-Octadecynoic acid;Octadecadienoate;6Z,9Z-octadecadienoic acid;5-b-Cholestane-3a ,7a ,12a-triol;3b,5a,6b-Cholestanetriol;3 alpha,7 alpha,26-Trihydroxy-5beta-cholestane;(3alpha,5alpha,22R,23R)-Cholestane-3,22,23-triol;5beta-Cholestane-…	HMDB0000673;HMDB0003797;HMDB0005047;HMDB0005048;HMDB0006270;HMDB0029800;HMDB0030430;HMDB0031051;HMDB0031097;HMDB0062784;HMDB0062238;HMDB0001457;HMDB0003990;HMDB0012455;HMDB0039463;HMDB0060138;HMDB0062418	8	Linoleate;9-cis,11-trans-Octadecadienoate;Chaulmoogric_acid;Malvalic_acid;Stearolic_acid;3beta,5alpha,6beta-Cholestanetriol;3alpha,7alpha,26-Trihydroxy-5beta-cholestane;3alpha,7alpha,12alpha-Trihydroxy-5beta-cholestane	C01595;C04056;C08282;C08321;C08459;C05425;C05444;C05454	14432.4	18042.7	22269.8	16071.9	37314	34082.8	13299.6	31475.3	11454.9	39261	14027.5	15823.8	14097.9	17255.9	14886.8	12459.1	12689.5	9883.17	14732.5	14768	16070	14289	14185.6	52248.4	13739.4	13995.9	13210.3	32206.2	10490.6
neg-M279T285	0.194355	1.00445	none	279.232	4.74592	Linoleic acid	C18H32O2	[M-H]-	85.3	Lipids and lipid-like molecules	Fatty Acyls	HMDB0000673	C01595	(map00591)Linoleic acid metabolism;(map01040)Biosynthesis of unsaturated fatty acids;(map01060)Biosynthesis of plant secondary metabolites;(map01100)Metabolic pathways	17	Linoleic acid;Bovinic acid;9E,11E-Octadecadienoic acid;10E,12Z-Octadecadienoic acid;Linoelaidic acid;Mangiferic acid;Linalyl caprylate;Ethyl 2E,4Z-hexadecadienoate;5-Octadecynoic acid;Octadecadienoate;6Z,9Z-octadecadienoic acid;5-b-Cholestane-3a ,7a ,12a-triol;3b,5a,6b-Cholestanetriol;3 alpha,7 alpha,26-Trihydroxy-5beta-cholestane;(3alpha,5alpha,22R,23R)-Cholestane-3,22,23-triol;5beta-Cholestane-…	HMDB0000673;HMDB0003797;HMDB0005047;HMDB0005048;HMDB0006270;HMDB0029800;HMDB0030430;HMDB0031051;HMDB0031097;HMDB0062784;HMDB0062238;HMDB0001457;HMDB0003990;HMDB0012455;HMDB0039463;HMDB0060138;HMDB0062418	8	Linoleate;9-cis,11-trans-Octadecadienoate;Chaulmoogric_acid;Malvalic_acid;Stearolic_acid;3beta,5alpha,6beta-Cholestanetriol;3alpha,7alpha,26-Trihydroxy-5beta-cholestane;3alpha,7alpha,12alpha-Trihydroxy-5beta-cholestane	C01595;C04056;C08282;C08321;C08459;C05425;C05444;C05454	21428.3	9358.26	15015.8	8995.42	11402.9	11778.3	15248.4	9142.42	10648.6	13689.1	14324.4	14219.9	19518.6	10625.2	11523	31552.1	40989.9	9391.77	10665.6	12496.9	13902.5	38199.4	11829.5	11762.5	15644.1	11956.2	11217.1	10890	28973.5
neg-M279T405	0.778601	0.242571	none	279.234	6.7506	Octadecadienoate	C18H32O2	[M-H]-	89.5	Lipids and lipid-like molecules	Fatty Acyls	HMDB0062784	null	-	11	Linoleic acid;Bovinic acid;9E,11E-Octadecadienoic acid;10E,12Z-Octadecadienoic acid;Linoelaidic acid;Mangiferic acid;Linalyl caprylate;Ethyl 2E,4Z-hexadecadienoate;5-Octadecynoic acid;Octadecadienoate;6Z,9Z-octadecadienoic acid	HMDB0000673;HMDB0003797;HMDB0005047;HMDB0005048;HMDB0006270;HMDB0029800;HMDB0030430;HMDB0031051;HMDB0031097;HMDB0062784;HMDB0062238	5	Linoleate;9-cis,11-trans-Octadecadienoate;Chaulmoogric_acid;Malvalic_acid;Stearolic_acid	C01595;C04056;C08282;C08321;C08459	2.39323e+07	2.0057e+07	2.17116e+07	2.94958e+07	9.13683e+06	3.08391e+07	3.60484e+07	2.67458e+07	3.70855e+07	4.33071e+07	3.05289e+07	4.02949e+07	2.72352e+07	2.49986e+07	2.51963e+07	2.92891e+07	1.64521e+07	3.97565e+07	2.47365e+07	2.35852e+07	2.06026e+07	2.51871e+07	2.90069e+07	3.6563e+07	2.37043e+07	2.61363e+07	3.47594e+07	3.37797e+07	3.58232e+07
neg-M279T544	0.295638	1.01402	none	279.231	9.06242	Linoleic acid	C18H32O2	[M-H]-	85.3	Lipids and lipid-like molecules	Fatty Acyls	HMDB0000673	C01595	(map00591)Linoleic acid metabolism;(map01040)Biosynthesis of unsaturated fatty acids;(map01060)Biosynthesis of plant secondary metabolites;(map01100)Metabolic pathways	17	Linoleic acid;Bovinic acid;9E,11E-Octadecadienoic acid;10E,12Z-Octadecadienoic acid;Linoelaidic acid;Mangiferic acid;Linalyl caprylate;Ethyl 2E,4Z-hexadecadienoate;5-Octadecynoic acid;Octadecadienoate;6Z,9Z-octadecadienoic acid;5-b-Cholestane-3a ,7a ,12a-triol;3b,5a,6b-Cholestanetriol;3 alpha,7 alpha,26-Trihydroxy-5beta-cholestane;(3alpha,5alpha,22R,23R)-Cholestane-3,22,23-triol;5beta-Cholestane-…	HMDB0000673;HMDB0003797;HMDB0005047;HMDB0005048;HMDB0006270;HMDB0029800;HMDB0030430;HMDB0031051;HMDB0031097;HMDB0062784;HMDB0062238;HMDB0001457;HMDB0003990;HMDB0012455;HMDB0039463;HMDB0060138;HMDB0062418	8	Linoleate;9-cis,11-trans-Octadecadienoate;Chaulmoogric_acid;Malvalic_acid;Stearolic_acid;3beta,5alpha,6beta-Cholestanetriol;3alpha,7alpha,26-Trihydroxy-5beta-cholestane;3alpha,7alpha,12alpha-Trihydroxy-5beta-cholestane	C01595;C04056;C08282;C08321;C08459;C05425;C05444;C05454	5392.84	6128.45	5748.95	5568.33	5205.05	5066.83	4472.27	4756.89	4431.29	6042.56	4660.41	5537.49	5309.32	5966.28	4940.34	3773.61	3784.87	4094.72	3410.77	4670.69	5924.84	4967.74	6004.17	5405.64	5081.38	5792.64	4206.96	4773.43	4322.96
neg-M281T226	0.557396	0.643262	none	281.175	3.77295	2,6-Di-tert-butyl-4-methoxyphenol	C15H24O2	[M+FA-H]-	72.9	Benzenoids	Phenols	NA	NA	-	3	Lactapiperanol C;Mirtazapine;Antazoline	HMDB0033630;HMDB0014514;HMDB0015689	4	12-trans-Hydroxy_juvenile_hormone_III;Mirtazapine;Brevicolline;Acridine_orange	C16508;C07570;C09083;C19315	11265.9	9582.67	12168	7033.75	7576.61	10769.6	7716.5	6806.15	7102.14	8936.92	5912.7	5387.33	12957.4	13553.8	8218.75	10501.7	11780.9	10715.9	8017.34	7836.78	9282.36	16686.4	6310.07	9047.84	6513.31	4509	5546.13	8086.18	8718.02
neg-M281T321	0.34221	0.748513	none	281.247	5.34998	Oleic acid	C18H34O2	[M-H]-	85.3	Lipids and lipid-like molecules	Fatty Acyls	HMDB0000207	C00712	(map00061)Fatty acid biosynthesis;(map00073)Cutin, suberine and wax biosynthesis;(map01040)Biosynthesis of unsaturated fatty acids;(map01060)Biosynthesis of plant secondary metabolites;(map04212)Longevity regulating pathway - worm	8	Oleic acid;Elaidic acid;Vaccenic acid;(Z)-13-Octadecenoic acid;Ethyl 9-hexadecenoate;13Z-octadecenoic acid;7Z-octadecenoic acid;Octadec-9-enoic Acid	HMDB0000207;HMDB0000573;HMDB0003231;HMDB0041480;HMDB0059871;HMDB0062218;HMDB0062242;HMDB0062703	5	(9Z)-Octadecenoic_acid;(9E)-Octadecenoic_acid;(6Z)-Octadecenoic_acid;(11E)-Octadecenoic_acid;omega-Cycloheptylundecanoic_acid	C00712;C01712;C08363;C08367;C12103	30915.6	24413.3	58052.9	27593.2	25042.1	28556.9	37277.7	24012.5	32472.8	26776.4	29769.4	31549.3	27487.2	29202.1	23478.9	28695.4	27779.7	64314.3	27573.2	26891.6	29710.5	35753.4	31036.3	22227.3	30835.8	28771.9	29741.1	29720.6	25415.1
neg-M281T443	0.896727	0.340876	none	281.249	7.377	(Z)-13-Octadecenoic acid	C18H34O2	[M-H]-	86.7	Lipids and lipid-like molecules	Fatty Acyls	HMDB0041480	null	-	8	Oleic acid;Elaidic acid;Vaccenic acid;(Z)-13-Octadecenoic acid;Ethyl 9-hexadecenoate;13Z-octadecenoic acid;7Z-octadecenoic acid;Octadec-9-enoic Acid	HMDB0000207;HMDB0000573;HMDB0003231;HMDB0041480;HMDB0059871;HMDB0062218;HMDB0062242;HMDB0062703	5	(9Z)-Octadecenoic_acid;(9E)-Octadecenoic_acid;(6Z)-Octadecenoic_acid;(11E)-Octadecenoic_acid;omega-Cycloheptylundecanoic_acid	C00712;C01712;C08363;C08367;C12103	2.23961e+07	1.67008e+07	1.68545e+07	2.49911e+07	9.18204e+06	3.00813e+07	3.64755e+07	2.49906e+07	3.65461e+07	2.93627e+07	2.79168e+07	2.34405e+07	2.42037e+07	2.44763e+07	1.84666e+07	2.86623e+07	1.62126e+07	3.40112e+07	2.51911e+07	2.33516e+07	2.07026e+07	2.51742e+07	2.74984e+07	2.77351e+07	2.40773e+07	2.48784e+07	3.50705e+07	2.94127e+07	3.17508e+07
neg-M281T543	0.946068	0.167307	none	281.247	9.04608	Oleic acid	C18H34O2	[M-H]-	85.4	Lipids and lipid-like molecules	Fatty Acyls	HMDB0000207	C00712	(map00061)Fatty acid biosynthesis;(map00073)Cutin, suberine and wax biosynthesis;(map01040)Biosynthesis of unsaturated fatty acids;(map01060)Biosynthesis of plant secondary metabolites;(map04212)Longevity regulating pathway - worm	8	Oleic acid;Elaidic acid;Vaccenic acid;(Z)-13-Octadecenoic acid;Ethyl 9-hexadecenoate;13Z-octadecenoic acid;7Z-octadecenoic acid;Octadec-9-enoic Acid	HMDB0000207;HMDB0000573;HMDB0003231;HMDB0041480;HMDB0059871;HMDB0062218;HMDB0062242;HMDB0062703	5	(9Z)-Octadecenoic_acid;(9E)-Octadecenoic_acid;(6Z)-Octadecenoic_acid;(11E)-Octadecenoic_acid;omega-Cycloheptylundecanoic_acid	C00712;C01712;C08363;C08367;C12103	12478.2	11763.5	9515.54	15346.4	7634.05	14430.6	20051.4	11770.2	19248.6	15367.5	12778.3	14915.9	14660.6	16225.5	8222.52	12727.3	10220.1	19754.5	12032.1	10330.5	11796.7	12626.1	14915.4	15499	13687.7	14758.3	15120.7	14826.9	16389.4
neg-M283T237	0.471211	0.694297	none	283.19	3.95638	delta6-Dehydroferruginol	C20H28O	[M-H]-	78.2	Lipids and lipid-like molecules	Prenol lipids	HMDB0035151	null	-	0	-	-	3	(10S)-Juvenile_hormone_III_diol;Elaeocarpidine;Auramine	C16505;C10590;C19193	17954.4	7908.94	22597	21329.5	9769.68	9265.45	7379.67	11718.2	6459.88	6727.96	6280.96	4988.62	9204.9	13478.9	6513.11	8159.08	16437.6	16875.5	7075.91	6114.53	8004.88	16321.3	12152.7	7697.33	3037.19	13035.5	7436.17	8090.11	8561.45
neg-M283T393	0.1369	1.13408	none	283.263	6.55584	Stearic acid	C18H36O2	[M-H]-	84.6	Lipids and lipid-like molecules	Fatty Acyls	HMDB0000827	C01530	(map00061)Fatty acid biosynthesis;(map01040)Biosynthesis of unsaturated fatty acids;(map01060)Biosynthesis of plant secondary metabolites;(map04745)Phototransduction - fly	4	Stearic acid;Ethyl hexadecanoate;16-Methylheptadecanoic acid;Hexyl dodecanoate	HMDB0000827;HMDB0029811;HMDB0031066;HMDB0061946	2	Octadecanoic_acid;Isooctadecanoic_acid	C01530;C20356	190417	197471	204485	200245	141268	31172.3	108992	128818	201276	178827	214307	162508	186438	198720	119812	97123	243695	188383	194874	106077	192052	173274	127196	88642.1	177307	95257.5	102127	21806.3	191475
neg-M283T429	0.527506	0.472218	none	283.263	7.14698	Stearic acid	C18H36O2	[M-H]-	85	Lipids and lipid-like molecules	Fatty Acyls	HMDB0000827	C01530	(map00061)Fatty acid biosynthesis;(map01040)Biosynthesis of unsaturated fatty acids;(map01060)Biosynthesis of plant secondary metabolites;(map04745)Phototransduction - fly	4	Stearic acid;Ethyl hexadecanoate;16-Methylheptadecanoic acid;Hexyl dodecanoate	HMDB0000827;HMDB0029811;HMDB0031066;HMDB0061946	2	Octadecanoic_acid;Isooctadecanoic_acid	C01530;C20356	173439	848022	669461	194923	227827	625351	459336	214565	715232	156366	223550	147146	168181	758785	450430	217473	1.05006e+06	436829	670348	206675	183977	173338	664563	167989	737227	188507	769335	559197	246184
neg-M283T487	0.529082	0.475707	none	283.264	8.12043	Stearic acid	C18H36O2	[M-H]-	85.1	Lipids and lipid-like molecules	Fatty Acyls	HMDB0000827	C01530	(map00061)Fatty acid biosynthesis;(map01040)Biosynthesis of unsaturated fatty acids;(map01060)Biosynthesis of plant secondary metabolites;(map04745)Phototransduction - fly	4	Stearic acid;Ethyl hexadecanoate;16-Methylheptadecanoic acid;Hexyl dodecanoate	HMDB0000827;HMDB0029811;HMDB0031066;HMDB0061946	2	Octadecanoic_acid;Isooctadecanoic_acid	C01530;C20356	144658	154133	95703.9	111282	110354	146457	127309	122756	145692	237477	175664	168817	159081	124528	95805.5	168068	134162	126128	144950	92602	143702	332587	102745	182270	120799	227998	145886	147318	116135
neg-M283T542	0.140484	1.3043	none	283.263	9.03738	Stearic acid	C18H36O2	[M-H]-	85.1	Lipids and lipid-like molecules	Fatty Acyls	HMDB0000827	C01530	(map00061)Fatty acid biosynthesis;(map01040)Biosynthesis of unsaturated fatty acids;(map01060)Biosynthesis of plant secondary metabolites;(map04745)Phototransduction - fly	4	Stearic acid;Ethyl hexadecanoate;16-Methylheptadecanoic acid;Hexyl dodecanoate	HMDB0000827;HMDB0029811;HMDB0031066;HMDB0061946	2	Octadecanoic_acid;Isooctadecanoic_acid	C01530;C20356	25675.5	30461.3	25421.1	35842.2	23366.8	29374.8	31318.5	25567.3	39007.1	33043.7	33679.1	33163.3	33040	28900.4	28151.3	26727.3	24389.8	27527.4	28355.5	29129.3	31811.5	28173.4	28186.6	29625.6	30476.8	33113.2	27348.1	27485.8	30547.5
neg-M283T93	0.0949174	1.28201	none	283.162	1.54553	6,7-Dihydro-4-(hydroxymethyl)-2-(p-hydroxyphenethyl)-7-methyl-5H-2-pyrindinium	C18H22NO2	[M-H]-	80.3	Benzenoids	Phenols	HMDB0033483	null	-	0	-	-	0	-	-	6298.55	3606.58	3146.63	3998.25	1141.31	6148.65	5592.43	7288.1	4877.97	3327.26	4265.22	8840.69	8985.38	8256.14	1906.54	4916.79	4190.91	2885.33	4898.25	6867.35	1729.3	6045.97	5896.58	7006.09	5707.76	4474.99	7104.72	7276.35	5924.34
neg-M284T238	0.490554	0.846959	none	284.222	3.96702	Myristoylglycine	C16H31NO3	[M-H]-	84.6	Organic acids and derivatives	Carboxylic acids and derivatives	HMDB0013250	null	-	1	Myristoylglycine	HMDB0013250	0	-	-	4691.24	4576.72	2945.91	5527.18	4967.13	5114.89	6599.63	3743.93	6988.65	4300.76	3429.35	5468.78	5368.75	4065.15	4553.49	5082.02	5175.06	4904.58	5016.34	3320.63	4189.27	6139.92	5078.42	4143.22	3387.74	3630.63	8873.01	5950.11	4921.16
neg-M285T150	0.099024	1.22163	none	285.084	2.50037	Oroselone	C14H10O3	[M+Hac-H]-	73.3	Phenylpropanoids and polyketides	Coumarins and derivatives	HMDB0033925	null	-	0	-	-	1	N-Glucosylnicotinate	C03003	5442.47	5955.08	5585.86	5754.82	6730.24	5801.98	6027.65	7610.39	6018.01	5596.46	9962.5	8404.29	6756.14	6145.63	6912.92	5541.92	5891.85	5485.88	7538.12	14808.5	5408.35	7405.51	6858.71	8545.1	9493.26	7128.68	6796.34	5500.25	7019.93
neg-M285T221	0.287329	0.995201	none	285.206	3.6774	Hexadecanedioic acid	C16H30O4	[M-H]-	85.7	Lipids and lipid-like molecules	Fatty Acyls	HMDB0000672	C19615	(map00073)Cutin, suberine and wax biosynthesis;(map01100)Metabolic pathways	3	Hexadecanedioic acid;16-Hydroxy-10-oxohexadecanoic acid;2,2,4-Trimethyl-1,3-pentadienol diisobutyrate	HMDB0000672;HMDB0041287;HMDB0059777	2	2,3-Dihydroxycyclopentaneundecanoic_acid;Hexadecanedioate	C14987;C19615	4265.95	5709.29	5714.83	5760.64	4414.89	5248.99	6144.72	4333.77	5082.29	5060.38	3892.19	4210.56	3394.74	5590.67	5031.07	3424.36	6285.56	3842.69	5502.28	4604.8	3924.76	8992.15	5135.82	4375.63	4141.07	5619.13	4465.66	4456.88	4463.12
neg-M285T249	0.327029	0.922917	none	285.206	4.14175	Hexadecanedioic acid	C16H30O4	[M-H]-	93.3	Lipids and lipid-like molecules	Fatty Acyls	HMDB0000672	C19615	(map00073)Cutin, suberine and wax biosynthesis;(map01100)Metabolic pathways	3	Hexadecanedioic acid;16-Hydroxy-10-oxohexadecanoic acid;2,2,4-Trimethyl-1,3-pentadienol diisobutyrate	HMDB0000672;HMDB0041287;HMDB0059777	2	2,3-Dihydroxycyclopentaneundecanoic_acid;Hexadecanedioate	C14987;C19615	14069.1	10086.9	31920.9	49404.2	13135.4	12866.1	16381.2	9019.77	16453.2	7724.97	14301	12317.4	12785.7	18136.8	11836.7	13798.4	13716.3	15255	12752.4	13267.6	11893.5	18935.8	14226.1	13656.5	9571.02	11513.4	17335.4	15360.8	15101.7
neg-M287T257	0.931065	0.459566	none	287.221	4.28612	Myristic acid	C14H28O2	[M+Hac-H]-	85.9	Lipids and lipid-like molecules	Fatty Acyls	HMDB0000806	C06424	(map00061)Fatty acid biosynthesis;(map01100)Metabolic pathways	6	MG(a-13:0/0:0/0:0)[rac];MG(0:0/a-13:0/0:0)[rac];MG(13:0/0:0/0:0);MG(0:0/13:0/0:0);MG(0:0/i-13:0/0:0);(S)-10,16-Dihydroxyhexadecanoic acid	HMDB0072841;HMDB0072843;HMDB0072845;HMDB0072861;HMDB0072870;HMDB0037798	1	10,16-Dihydroxyhexadecanoic_acid	C08285	1771.51	2457.26	861.278	1172.68	2079.84	2472.12	2905.94	1957.26	1694.18	2960.51	1715.69	2185.1	2509.27	1078.33	2738.53	1929.98	1521.41	1249.99	1241.13	1990.28	4283.13	2878.42	1148.15	1524.08	1969.75	1632.69	2622.83	2656.61	911.972
neg-M287T80	0.484256	0.815995	none	287.135	1.3288	Indole-3-acetyl-L-isoleucine	C16H20N2O3	[M-H]-	73.7	Organic acids and derivatives	Carboxylic acids and derivatives	NA	NA	-	2	Melleolide B;Melleolide G	HMDB0038787;HMDB0038793	4	Inflexin;Grandisin;Magnosalicin;Schizandrin	C09111;C10622;C10657;C17064	1802.96	1820.55	400.742	600.089	537.317	1182.74	1036.38	1442.14	1393.22	642.921	1052.48	1436.98	1215.2	398.877	1079.44	668.909	1294.58	1314.4	835.583	1270.41	704.261	995.667	781.732	993.256	1409.86	724.305	184.595	1148.37	1040.26
neg-M293T143	0.379522	0.771103	none	293.113	2.388	Glu-Phe	C14H18N2O5	[M-H]-	73	Organic acids and derivatives	Carboxylic acids and derivatives	HMDB0029156	NA	-	8	Glutamylphenylalanine;Aspartame;Hydroxyprolyl-Tyrosine;Tyrosyl-Hydroxyproline;N-gamma-L-Glutamyl-L-phenylalanine;4'-tert-Butyl-2',6'-dimethyl-3',5'-dinitroacetophenone;L-gamma-Glutamyl-beta-phenyl-beta-L-alanine;18-Carboxy-dinor-LTE4	HMDB0000594;HMDB0001894;HMDB0028875;HMDB0029106;HMDB0029562;HMDB0031865;HMDB0038514;HMDB0012607	3	Aspartame;Lycomarasmine_B;Platensimycin	C11045;C08496;C20132	1749.18	1134.2	1100.16	1387.1	1042.05	1757.64	1527.16	1667.89	1753.69	1487.47	1259.02	1626.36	1072.08	1412.03	1103.86	1553.79	1872.15	1548.05	1174.93	1283.81	1194.95	1170.3	1419.13	2118.96	1569.58	1405.49	2994.7	1894.71	1670.84
neg-M293T263	0.0146307	1.49107	significant	293.211	4.38931	(9Z,12Z,14E)-16-Hydroxy-9,12,14-octadecatrienoic acid	C18H30O3	[M-H]-	78.8	Lipids and lipid-like molecules	Fatty Acyls	HMDB0034586	null	-	20	13-OxoODE;9-OxoODE;A-12(13)-EpODE;13-HOTE;15(16)-EpODE;9(10)-EpODE;9-HOTE;17-Hydroxylinolenic acid;10-Oxo-11-octadecen-13-olide;Squamostanal A;15,16-Epoxy-9,12-octadecadienoic acid;(2'E,4'Z,8E)-Colneleic acid;12,13-Epoxy-9,15-octadecadienoic acid;2-Hydroxylinolenic acid;(9S,10E,12Z,15Z)-9-Hydroxy-10,12,15-octadecatrienoic acid;(9Z,12Z,14E)-16-Hydroxy-9,12,14-octadecatrienoic acid;Sterebin D;3,4-D…	HMDB0004668;HMDB0004669;HMDB0010200;HMDB0010203;HMDB0010206;HMDB0010220;HMDB0010224;HMDB0011108;HMDB0029786;HMDB0029969;HMDB0030950;HMDB0030995;HMDB0031088;HMDB0031103;HMDB0031934;HMDB0034586;HMDB0036832;HMDB0039603;HMDB0061644;HMDB0062288	11	(9Z)-(13S)-12,13-Epoxyoctadeca-9,11-dienoic_acid;8-[(1R,2R)-3-Oxo-2-{(Z)-pent-2-enyl}cyclopentyl]octanoate;8-(5-Hexyl-furan-2-yl)-octanoic_acid;13-OxoODE;9-OxoODE;13(S)-HOT;9(S)-HOT;2(R)-HOT;17-Hydroxylinolenic_acid;Juvenile_hormone_I;Colneleate	C04594;C04780;C13798;C14765;C14766;C16316;C16326;C16342;C16346;C19613;C19827	7150.88	19292.4	12989.3	11328.7	13616.3	13422.2	21510	5271.61	6963.65	13936.8	9740.22	7586.24	5737.97	7070.84	5895.93	5947.27	5668.95	8482.86	7221.82	6131.42	12584.7	15028	10100.8	7368.09	4877.16	5588.11	6825.27	7891.01	5837.57
neg-M293T278	0.988269	0.0450582	none	293.211	4.64023	2,6-Di-tert-butyl-4-ethylphenol	C16H26O	[M+Hac-H]-	70.7	Benzenoids	Benzene and substituted derivatives	HMDB0040179	null	-	20	13-OxoODE;9-OxoODE;A-12(13)-EpODE;13-HOTE;15(16)-EpODE;9(10)-EpODE;9-HOTE;17-Hydroxylinolenic acid;10-Oxo-11-octadecen-13-olide;Squamostanal A;15,16-Epoxy-9,12-octadecadienoic acid;(2'E,4'Z,8E)-Colneleic acid;12,13-Epoxy-9,15-octadecadienoic acid;2-Hydroxylinolenic acid;(9S,10E,12Z,15Z)-9-Hydroxy-10,12,15-octadecatrienoic acid;(9Z,12Z,14E)-16-Hydroxy-9,12,14-octadecatrienoic acid;Sterebin D;3,4-D…	HMDB0004668;HMDB0004669;HMDB0010200;HMDB0010203;HMDB0010206;HMDB0010220;HMDB0010224;HMDB0011108;HMDB0029786;HMDB0029969;HMDB0030950;HMDB0030995;HMDB0031088;HMDB0031103;HMDB0031934;HMDB0034586;HMDB0036832;HMDB0039603;HMDB0061644;HMDB0062288	11	(9Z)-(13S)-12,13-Epoxyoctadeca-9,11-dienoic_acid;8-[(1R,2R)-3-Oxo-2-{(Z)-pent-2-enyl}cyclopentyl]octanoate;8-(5-Hexyl-furan-2-yl)-octanoic_acid;13-OxoODE;9-OxoODE;13(S)-HOT;9(S)-HOT;2(R)-HOT;17-Hydroxylinolenic_acid;Juvenile_hormone_I;Colneleate	C04594;C04780;C13798;C14765;C14766;C16316;C16326;C16342;C16346;C19613;C19827	5205.55	5923.16	5436.19	5501.62	4597.54	6370.26	6353.86	4176.68	5802.21	6408.59	5150.1	6708.9	5828.57	5333.96	6151.63	5183.97	4173.16	5952.14	3540.92	4758.12	13500.3	32156.9	6302.17	6195.36	3986.27	4589.04	5500.26	5059.52	6033.7
neg-M293T312	0.756259	0.734635	none	293.211	5.20228	2,6-Di-tert-butyl-4-ethylphenol	C16H26O	[M+Hac-H]-	86.1	Benzenoids	Benzene and substituted derivatives	HMDB0040179	null	-	20	13-OxoODE;9-OxoODE;A-12(13)-EpODE;13-HOTE;15(16)-EpODE;9(10)-EpODE;9-HOTE;17-Hydroxylinolenic acid;10-Oxo-11-octadecen-13-olide;Squamostanal A;15,16-Epoxy-9,12-octadecadienoic acid;(2'E,4'Z,8E)-Colneleic acid;12,13-Epoxy-9,15-octadecadienoic acid;2-Hydroxylinolenic acid;(9S,10E,12Z,15Z)-9-Hydroxy-10,12,15-octadecatrienoic acid;(9Z,12Z,14E)-16-Hydroxy-9,12,14-octadecatrienoic acid;Sterebin D;3,4-D…	HMDB0004668;HMDB0004669;HMDB0010200;HMDB0010203;HMDB0010206;HMDB0010220;HMDB0010224;HMDB0011108;HMDB0029786;HMDB0029969;HMDB0030950;HMDB0030995;HMDB0031088;HMDB0031103;HMDB0031934;HMDB0034586;HMDB0036832;HMDB0039603;HMDB0061644;HMDB0062288	11	(9Z)-(13S)-12,13-Epoxyoctadeca-9,11-dienoic_acid;8-[(1R,2R)-3-Oxo-2-{(Z)-pent-2-enyl}cyclopentyl]octanoate;8-(5-Hexyl-furan-2-yl)-octanoic_acid;13-OxoODE;9-OxoODE;13(S)-HOT;9(S)-HOT;2(R)-HOT;17-Hydroxylinolenic_acid;Juvenile_hormone_I;Colneleate	C04594;C04780;C13798;C14765;C14766;C16316;C16326;C16342;C16346;C19613;C19827	10427.9	7312.71	4642.51	7484.82	2101.74	4918.18	6585.9	2623.85	6911.32	11601.4	4811.52	12201.9	5346.56	3698.19	7358.73	5468.26	4639.64	4348.72	3396.49	5467.39	6513.2	7963.63	3955.93	4991.05	4467.71	4183	8135.85	2758.79	8135.41
neg-M293T369	0.839625	0.368873	none	293.211	6.1522	2,6-Di-tert-butyl-4-ethylphenol	C16H26O	[M+Hac-H]-	85.1	Benzenoids	Benzene and substituted derivatives	HMDB0040179	null	-	20	13-OxoODE;9-OxoODE;A-12(13)-EpODE;13-HOTE;15(16)-EpODE;9(10)-EpODE;9-HOTE;17-Hydroxylinolenic acid;10-Oxo-11-octadecen-13-olide;Squamostanal A;15,16-Epoxy-9,12-octadecadienoic acid;(2'E,4'Z,8E)-Colneleic acid;12,13-Epoxy-9,15-octadecadienoic acid;2-Hydroxylinolenic acid;(9S,10E,12Z,15Z)-9-Hydroxy-10,12,15-octadecatrienoic acid;(9Z,12Z,14E)-16-Hydroxy-9,12,14-octadecatrienoic acid;Sterebin D;3,4-D…	HMDB0004668;HMDB0004669;HMDB0010200;HMDB0010203;HMDB0010206;HMDB0010220;HMDB0010224;HMDB0011108;HMDB0029786;HMDB0029969;HMDB0030950;HMDB0030995;HMDB0031088;HMDB0031103;HMDB0031934;HMDB0034586;HMDB0036832;HMDB0039603;HMDB0061644;HMDB0062288	11	(9Z)-(13S)-12,13-Epoxyoctadeca-9,11-dienoic_acid;8-[(1R,2R)-3-Oxo-2-{(Z)-pent-2-enyl}cyclopentyl]octanoate;8-(5-Hexyl-furan-2-yl)-octanoic_acid;13-OxoODE;9-OxoODE;13(S)-HOT;9(S)-HOT;2(R)-HOT;17-Hydroxylinolenic_acid;Juvenile_hormone_I;Colneleate	C04594;C04780;C13798;C14765;C14766;C16316;C16326;C16342;C16346;C19613;C19827	2856.28	1566.08	4060.34	3644.25	2626.67	3135.24	6714.13	2891.04	2620.08	6970.91	2192.22	8527.45	4423.03	4619.62	2039.64	2785.5	5234.76	8580.03	2520.55	5813.77	3236.91	6027.51	5271.52	6309.37	5074.7	5251.86	3893.8	4798.6	5940.61
neg-M295T181	0.779907	0.444966	none	295.13	3.02134	Cryptotanshinone	C19H20O3	[M-H]-	74.1	Lipids and lipid-like molecules	Prenol lipids	HMDB0035220	null	-	2	Methdilazine;Niazirin	HMDB0015038;HMDB0032807	1	Methdilazine	C07175	5877.97	1326.06	1336.08	6510.12	1676.18	3383.07	2360.97	2856.45	896.418	2822.63	1204.77	982.066	802.842	1648.78	2100.35	1818.64	2471.92	359.493	1080.79	2254.64	2813.4	2386.18	540.144	3271.38	1089.73	495.73	2176.82	2150.36	3445.03
neg-M295T282	0.476826	0.694965	none	295.226	4.70568	13-HODE	C18H32O3	[M-H]-	90.5	Lipids and lipid-like molecules	Fatty Acyls	HMDB0061708	null	-	10	13S-hydroxyoctadecadienoic acid;Alpha-dimorphecolic acid;9,10-Epoxyoctadecenoic acid;12,13-EpOME;9-HODE;(Z)-13-Oxo-9-octadecenoic acid;Avenoleic acid;12-Hydroxy-8,10-octadecadienoic acid;13-HODE;(10E,12Z)-9-HODE	HMDB0004667;HMDB0004670;HMDB0004701;HMDB0004702;HMDB0010223;HMDB0029796;HMDB0029978;HMDB0029998;HMDB0061708;HMDB0062652	7	(9Z,12Z)-(8R)-Hydroxyoctadeca-9,12-dienoic_acid;Vernolic_acid;13(S)-HODE;9(S)-HODE;9(10)-EpOME;12(13)-EpOME;18-Oxooleate	C08318;C08368;C14762;C14767;C14825;C14826;C19617	31909	19294	35326.1	26056.5	16180.3	25780.5	25653.3	23790.7	26780.4	25440.8	39073.7	22038.9	11511.1	14797.4	43653	35655.8	22393.5	21605.4	28611	25968.9	9422.85	13509.6	37104.7	42043	18406.7	14207.7	21577.6	25980.8	37609
neg-M295T312	0.459463	0.728509	none	295.226	5.20698	Avenoleic acid	C18H32O3	[M-H]-	81.5	Lipids and lipid-like molecules	Fatty Acyls	HMDB0029978	null	-	10	13S-hydroxyoctadecadienoic acid;Alpha-dimorphecolic acid;9,10-Epoxyoctadecenoic acid;12,13-EpOME;9-HODE;(Z)-13-Oxo-9-octadecenoic acid;Avenoleic acid;12-Hydroxy-8,10-octadecadienoic acid;13-HODE;(10E,12Z)-9-HODE	HMDB0004667;HMDB0004670;HMDB0004701;HMDB0004702;HMDB0010223;HMDB0029796;HMDB0029978;HMDB0029998;HMDB0061708;HMDB0062652	7	(9Z,12Z)-(8R)-Hydroxyoctadeca-9,12-dienoic_acid;Vernolic_acid;13(S)-HODE;9(S)-HODE;9(10)-EpOME;12(13)-EpOME;18-Oxooleate	C08318;C08368;C14762;C14767;C14825;C14826;C19617	23262.9	54128.9	115410	40542.1	29549.3	25573.2	49000.5	32543.6	30244.5	31314.1	24266.2	27575.4	21631.5	62622.7	38534.4	28631.1	37329.3	42181	23032.3	19865.7	19585	32587.3	25048	27159.5	70957	27712.8	30773.3	27983.9	22929.9
neg-M297T225	0.331054	0.429518	none	297.046	3.74388	Glyzaglabrin	C16H10O6	[M-H]-	78.6	Phenylpropanoids and polyketides	Isoflavonoids	HMDB0033859	null	-	0	-	-	0	-	-	34220.6	33648.1	33378.4	37802.6	35922.8	33354.2	57880	37941.9	41396.2	34373.8	31280.3	32107.6	35339.5	36757.3	36986.2	53739.9	39903.7	34319.3	39852.4	30931.8	32853.2	53274.6	39487.2	28730.4	31829.1	33721.3	38326.8	38678.8	41055.9
neg-M297T230	0.0818892	1.43232	none	297.152	3.84043	4-(3-Hydroxy-7-phenyl-6-heptenyl)-1,2-benzenediol	C19H22O3	[M-H]-	84.3	Phenylpropanoids and polyketides	Diarylheptanoids	HMDB0041089	null	-	4	Gravelliferone;5-Hydroxy-7-(4-hydroxyphenyl)-1-phenyl-3-heptanone;Auraptene;4-(3-Hydroxy-7-phenyl-6-heptenyl)-1,2-benzenediol	HMDB0030729;HMDB0033711;HMDB0034054;HMDB0041089	3	Ostruthin;Glepidotin_C;Doisynoestrol	C09281;C10259;C15453	89461.1	114503	105534	108271	118803	105329	160272	108343	104189	73928.7	84816.2	62825.9	65313.9	69476	75870.1	63759.4	70715.1	67570.4	77524.1	88280.6	93824.5	108273	74462.8	64636.7	78047.6	72629.8	79452.2	99460.7	81371.7
neg-M297T277	0.259725	1.02723	none	297.046	4.6111	Glyzaglabrin	C16H10O6	[M-H]-	81.7	Phenylpropanoids and polyketides	Isoflavonoids	HMDB0033859	null	-	0	-	-	2	Quinalphos;Phoxim	C11030;C18757	15325.9	17807.5	17363.1	31865.8	17703.4	16551.2	26717.9	18675.7	16480	12913	15917.2	14194.7	13964.7	15974.1	16230.5	16142.4	19650.9	16173.9	17403.6	13872.1	25931.1	23217.7	17520.1	12727.6	25541.2	14356.4	18345	19340.5	17368.7
neg-M297T328	0.985503	0.374917	none	297.242	5.462	5-Hexyltetrahydro-2-furanoctanoic acid	C18H34O3	[M-H]-	82.7	Lipids and lipid-like molecules	Fatty Acyls	HMDB0031127	null	-	8	3-Oxooctadecanoic acid;9-Oxooctadecanoic acid;10-Oxooctadecanoic acid;11-Oxooctadecanoic acid;5-Hexyltetrahydro-2-furanoctanoic acid;5-Oxooctadecanoic acid;Ricinoleic acid;9,10-epoxyoctadecanoic acid	HMDB0010736;HMDB0030979;HMDB0030980;HMDB0030981;HMDB0031127;HMDB0034074;HMDB0034297;HMDB0061650	5	2-Oxooctadecanoic_acid;Ricinoleic_acid;(6R,7S)-6,7-Epoxyoctadecanoic_acid;cis-9,10-Epoxystearic_acid;18-Hydroxyoleate	C00869;C08365;C13791;C19418;C19616	37256.7	43073.6	36438.2	62392	30203.5	36994	44770.2	24268.5	72487.2	47585.2	55240.9	55699.1	41711.2	33159.1	39380.1	38575.3	25415	50265.1	37768	44230.7	42608.2	75350.9	25742.2	35520	35050.8	48951.7	36464.8	48208.2	46093.8
neg-M297T360	0.832585	0.209351	none	297.046	5.9972	Glyzaglabrin	C16H10O6	[M-H]-	72.2	Phenylpropanoids and polyketides	Isoflavonoids	HMDB0033859	null	-	0	-	-	2	Quinalphos;Phoxim	C11030;C18757	33862.8	17897.6	6668.66	7600.36	7992.02	25676.9	8788.56	7224.48	6976.52	7006.91	14556.9	1729.78	6690.94	7717.86	8075.52	14434.7	8122.35	6749.74	8405.78	4593.85	608.565	7751.69	7833.43	6232.67	12589.9	12256.1	7576.22	7275.2	2117.09
neg-M297T424	0.14346	0.952365	none	297.151	7.06552	2,9-Dimethyl-2,9-diazatricyclo[10.2.2.25,8]octadeca-5,7,12,14,15,17-hexaene-3,10-diol, 9CI	C18H22N2O2	[M-H]-	73.1	Organonitrogen compounds	Amines	HMDB0038832	null	-	4	Gravelliferone;5-Hydroxy-7-(4-hydroxyphenyl)-1-phenyl-3-heptanone;Auraptene;4-(3-Hydroxy-7-phenyl-6-heptenyl)-1,2-benzenediol	HMDB0030729;HMDB0033711;HMDB0034054;HMDB0041089	4	Ostruthin;Glepidotin_C;Doisynoestrol;S-Decyl_GSH	C09281;C10259;C15453;C11303	91256.3	98102.8	188264	112549	206240	142251	151194	272961	213813	119641	189961	238991	163106	98702.6	149374	246737	155442	82493.1	109576	192610	192895	149183	118487	83901.1	108667	118094	104695	149255	123808
neg-M299T322	0.367524	0.811694	none	299.258	5.36076	(R)-3-Hydroxy-Octadecanoic acid	C18H36O3	[M-H]-	78.3	Lipids and lipid-like molecules	Fatty Acyls	HMDB0010737	null	-	6	(R)-3-Hydroxy-Octadecanoic acid;xi-10-Hydroxyoctadecanoic acid;9-hydroxyoctadecanoic acid;13-hydroxyoctadecanoic acid;12-Hydroxystearic acid;2-hydroxystearate	HMDB0010737;HMDB0037396;HMDB0061661;HMDB0061662;HMDB0061706;HMDB0062549	3	(R)-2-Hydroxystearate;(S)-2-Hydroxystearate;(R)-10-Hydroxystearate	C03042;C03045;C03195	23270.7	26140.4	45795.8	61401.5	26036.8	26281.4	48429.5	38464.9	44909.4	36985.8	47531.5	39982.1	39251.1	27392.7	29809.4	40459.2	34677	48601.1	35256.3	24374.9	23303.5	46980.4	32064	43016.8	35750.4	40985	47749.3	55354	35633.1
neg-M299T342	0.0011682	1.89633	significant	299.2	5.69683	Sugiol	C20H28O2	[M-H]-	79.9	Lipids and lipid-like molecules	Prenol lipids	HMDB0036564	null	-	14	All-trans-retinoic acid;9-cis-Retinoic acid;13-cis-Retinoic acid;4-Oxoretinol;4-OH-Retinal;9,13-cis-Retinoate;Sugiol;ent-6,16-Kauradien-19-oic acid;Yucalexin B16;Yucalexin B7;Trilobinol;Metandienone;Dehydroabietic acid;alpha-Hydroxymetoprolol	HMDB0001852;HMDB0002369;HMDB0006219;HMDB0012329;HMDB0012788;HMDB0012874;HMDB0036564;HMDB0036697;HMDB0036710;HMDB0036711;HMDB0038702;HMDB0041925;HMDB0061925;HMDB0060994	19	Retinoate;13-cis-Retinoic_acid;Spruceanol;Dehydroabietic_acid;19-Norprogesterone;19-Nor-17alpha-pregn-5(10)-en-20-yne-3alpha,17beta-diol;17beta-Hydroxy-17-methylandrosta-4,9(11)-dien-3-one;17beta-Hydroxy-2-methylandrost-1,4-dien-3-one;A-Norpregn-3(5)-ene-2,20-dione;17beta-Hydroxy-7alpha-methylandrost-1,4-diene-3-one;17alpha-Methyl-17beta-hydroxyandrosta-4,6-dien-3-one;9-cis-Retinoic_acid;4-Oxoret…	C00777;C07058;C09188;C12078;C14489;C14652;C14684;C14925;C15263;C15307;C15353;C15493;C16683;C18195;C18196;C20428;C20429;C10263;C10403	8305.72	8866	8803.63	8189.06	9804.91	8137.1	10009.6	8535.95	9311.43	7920.43	9496.78	6540.98	6897.61	8659.73	9404.69	6951.73	6877.6	7909.36	6385.67	8276.21	9686.19	9505.35	8971.7	7372.19	7570.22	7382.93	7139.01	7811.14	7490.97
neg-M301T143	0.0523595	0.825245	none	301.079	2.38685	Homoeriodictyol	C16H14O6	[M-H]-	73.1	Unknown	-	NA	NA	-	4	Vorinostat;Phenylalanyl-Valine;Valyl-Phenylalanine;Subaphylline	HMDB0015568;HMDB0029008;HMDB0029134;HMDB0033463	1	Feruloylputrescine	C10497	948.502	793.666	694.587	952.469	839.273	495.904	2557.84	1446.03	7387.81	1563.18	1673.51	1133.27	952.596	656.592	1136.88	1161.02	1546.88	1107.38	875.233	1839.18	541.683	1389.69	1194.97	1206.35	998.704	958.855	520.98	1539.33	939.329
neg-M301T362	0.928992	0.547793	none	301.217	6.03242	Retinyl ester	C20H30O2	[M-H]-	91.1	Lipids and lipid-like molecules	Prenol lipids	HMDB0003598	C02075	(map00830)Retinol metabolism;(map04977)Vitamin digestion and absorption	14	Eicosapentaenoic acid;Retinyl ester;Methyltestosterone;8,15-Isopimaradien-18-oic acid;Siderone;Yucalexin B14;Yucalexin A16;8(17),12-Labdadiene-15,16-dial;Isopimaric acid;Cascarillone;8,13-Abietadien-18-oic acid;(ent-15beta,16beta)-15,16-Epoxy-3-kauranone;ent-8(17),13(16),14-Labdatrien-18-oic acid;Methenolone	HMDB0001999;HMDB0003598;HMDB0015655;HMDB0035692;HMDB0036703;HMDB0036709;HMDB0036775;HMDB0036805;HMDB0036811;HMDB0036826;HMDB0038172;HMDB0038687;HMDB0039486;HMDB0041928	28	Abietate;(5Z,8Z,11Z,14Z,17Z)-Icosapentaenoic_acid;Methyltestosterone;Isopimaric_acid;Oryzalexin_A;(+)-Pimaric_acid;Kaur-16-en-18-oic_acid;Levopimaric_acid;Neoabietic_acid;Palustric_acid;(5Z,7E,9E,14Z,17Z)-Eicosapentaenoic_acid;Mibolerone;Stenbolone;17beta-Hydroxy-7alpha-methylandrost-4-en-3-one;17beta-Hydroxy-6beta-methylandrost-4-en-3-one;17-Hydroxy-19-nor-17alpha-pregn-5(10)-en-3-one;1,2,3,4,4a…	C06087;C06428;C07198;C09118;C09148;C09159;C11874;C11888;C11889;C12077;C12083;C14255;C14490;C14588;C14890;C15003;C15008;C15017;C15036;C15070;C15184;C15188;C15259;C15318;C15412;C15460;C20149;C20208	146626	99838.7	71073.5	113676	31175.6	234533	148244	52812.4	105140	43832.5	161952	224515	149628	44853	79504.3	120895	58606.6	99788.7	119709	216170	87697.1	175283	117336	129114	82914.2	103626	194713	52592.4	249767
neg-M301T393	1.32217e-06	2.13903	significant	301.215	6.55768	Retinyl ester	C20H30O2	[M-H]-	75.9	Lipids and lipid-like molecules	Prenol lipids	HMDB0003598	C02075	(map00830)Retinol metabolism;(map04977)Vitamin digestion and absorption	15	Eicosapentaenoic acid;Retinyl ester;Methyltestosterone;8,15-Isopimaradien-18-oic acid;Siderone;Yucalexin B14;Yucalexin A16;8(17),12-Labdadiene-15,16-dial;Isopimaric acid;Cascarillone;8,13-Abietadien-18-oic acid;(ent-15beta,16beta)-15,16-Epoxy-3-kauranone;ent-8(17),13(16),14-Labdatrien-18-oic acid;Methenolone;2-Octenoylcarnitine	HMDB0001999;HMDB0003598;HMDB0015655;HMDB0035692;HMDB0036703;HMDB0036709;HMDB0036775;HMDB0036805;HMDB0036811;HMDB0036826;HMDB0038172;HMDB0038687;HMDB0039486;HMDB0041928;HMDB0013324	28	Abietate;(5Z,8Z,11Z,14Z,17Z)-Icosapentaenoic_acid;Methyltestosterone;Isopimaric_acid;Oryzalexin_A;(+)-Pimaric_acid;Kaur-16-en-18-oic_acid;Levopimaric_acid;Neoabietic_acid;Palustric_acid;(5Z,7E,9E,14Z,17Z)-Eicosapentaenoic_acid;Mibolerone;Stenbolone;17beta-Hydroxy-7alpha-methylandrost-4-en-3-one;17beta-Hydroxy-6beta-methylandrost-4-en-3-one;17-Hydroxy-19-nor-17alpha-pregn-5(10)-en-3-one;1,2,3,4,4a…	C06087;C06428;C07198;C09118;C09148;C09159;C11874;C11888;C11889;C12077;C12083;C14255;C14490;C14588;C14890;C15003;C15008;C15017;C15036;C15070;C15184;C15188;C15259;C15318;C15412;C15460;C20149;C20208	4713.94	6566.28	5796.13	6268.91	6595.71	7100	5981.63	6162.71	5978.1	2491.83	4272.16	3703.2	4225.99	4185.79	3801.83	3885.36	3132.47	3034.06	3453.62	4455.8	4814.89	3894.3	4002.23	3864.63	2659.26	2590.13	4369.35	3442.38	4646.39
neg-M301T435	0.784208	0.379721	none	301.236	7.24362	Palmitic acid	C16H32O2	[M+FA-H]-	92.6	Lipids and lipid-like molecules	Fatty Acyls	HMDB0000220	C00249	(map00061)Fatty acid biosynthesis;(map00062)Fatty acid elongation;(map00071)Fatty acid degradation;(map00073)Cutin, suberine and wax biosynthesis;(map01040)Biosynthesis of unsaturated fatty acids;(map01060)Biosynthesis of plant secondary metabolites;(map01100)Metabolic pathways;(map01212)Fatty acid metabolism	9	Palmitic acid;Trimethyltridecanoic acid;Isopalmitic acid;Butyl dodecanoate;Dodecyl butyrate;Hexyl decanoate;Octyl octanoate;Ethyl tetradecanoate;Dodecyl 2-methylpropanoate	HMDB0000220;HMDB0002396;HMDB0031068;HMDB0032065;HMDB0032249;HMDB0032324;HMDB0033166;HMDB0034153;HMDB0036210	1	Hexadecanoic_acid	C00249	7083.2	7216.68	6463.12	8027.05	5593.7	7165.58	10063.9	9096.78	11511.8	8575.34	7625.49	8916.59	7015.1	7024.83	6965.25	9024.65	8663.44	10949.6	10743.8	7567.22	6767.33	8274.44	8548.83	8432.23	6245.2	9489.04	9970.78	9114.42	9214.02
neg-M303T258	1.01868e-08	2.50266	significant	303.198	4.29954	16-Oxoandrostenediol	C19H28O3	[M-H]-	80.9	Lipids and lipid-like molecules	Sterol Lipids	HMDB0000322	null	-	18	3a,16b-Dihydroxyandrostenone;16-Oxoandrostenediol;3a,16a-Dihydroxyandrostenone;16a-Hydroxydehydroisoandrosterone;3a,16-Dihydroxyandrostenone;7a-Hydroxytestosterone;7a-Hydroxydehydroepiandrosterone;7b-Hydroxydehydroepiandrosterone;11-Ketoetiocholanolone;6beta-Hydroxytestosterone;19-Hydroxytestosterone;11beta-Hydroxytestosterone;2beta-Hydroxytestosterone;cis-[8]-Shogaol;Ginsenoyne G;10-Acetoxy-8-he…	HMDB0000309;HMDB0000322;HMDB0000324;HMDB0000352;HMDB0000388;HMDB0003956;HMDB0004611;HMDB0004624;HMDB0006031;HMDB0006259;HMDB0006769;HMDB0012533;HMDB0012654;HMDB0031464;HMDB0039589;HMDB0039735;HMDB0060089;HMDB0060339	18	16alpha-Hydroxydehydroepiandrosterone;7alpha-Hydroxytestosterone;19-Hydroxytestosterone;6beta-Hydroxytestosterone;11-Ketoetiocholanolone;16alpha-Hydroxytestosterone;14alpha,17beta-Dihydroxyandrost-4-en-3-one;15alpha-Hydroxytestosterone;11-Ketoandrosterone;1,2,4,5-Tetrahydrotestolactone;16beta,17beta-Dihydroxy-16-methylestr-4-en-3-one;4beta,5-Epoxy-17beta-hydroxy-5beta-androstan-3-one;11alpha,17be…	C05139;C05291;C05294;C14497;C14552;C14600;C14627;C14649;C14671;C14912;C15144;C15286;C15306;C15332;C15416;C18045;C18075;C21296	4825.53	34597.4	40110.1	32618.5	37389.4	35228	34671.3	32155.2	41607.8	4741.23	4708.24	2648.51	4064.72	4967.6	5295.5	5113.59	5089.39	4805	5071.45	5234.24	3594.56	4713.16	4909.77	3064.15	3335.35	3606.26	4823.8	4384.59	4948.61
neg-M303T396	0.224797	0.802448	none	303.233	6.5931	Arachidonic acid	C20H32O2	[M-H]-	92.3	Lipids and lipid-like molecules	Fatty Acyls	HMDB0001043	C00219	(map00590)Arachidonic acid metabolism;(map00591)Linoleic acid metabolism;(map01040)Biosynthesis of unsaturated fatty acids;(map01100)Metabolic pathways;(map04270)Vascular smooth muscle contraction;(map04611)Platelet activation;(map04664)Fc epsilon RI signaling pathway;(map04666)Fc gamma R-mediated phagocytosis;(map04723)Retrograde endocannabinoid signaling;(map04726)Serotonergic synapse;(map04730…	13	Arachidonic acid;Cis-8,11,14,17-Eicosatetraenoic acid;Mesterolone;Drostanolone;Sideridiol;ent-17-Hydroxy-16beta-kauran-19-al;Yucalexin P21;Copalic acid;Junicedral;7,13-Eperudien-15-oic acid;Oryzalexin S;Oryzalexin E;Arachidonate	HMDB0001043;HMDB0002177;HMDB0006036;HMDB0014996;HMDB0036702;HMDB0036721;HMDB0036754;HMDB0036829;HMDB0036830;HMDB0037824;HMDB0039687;HMDB0039702;HMDB0060102	13	Sodium_oleate;Arachidonate;Acutilol_A;2-Ketoepimanool;Taxa-4(20),11(12)-dien-5alpha,13alpha-diol;Methandriol;Metholone;3alpha-Hydroxy-2alpha-methyl-5alpha-androstan-17-one;17-Methyl-5alpha-androst-2-ene-1alpha,17beta-diol;17beta-Hydroxy-4alpha-methyl-5alpha-androstan-3-one;3beta-Methoxyandrost-5-en-16beta-ol;Dihydroabietic_acid;Abieta-7,13-dien-18,18-diol	C18601;C00219;C09057;C09124;C11897;C14493;C14605;C14956;C15176;C15252;C15367;C17920;C20329	2.87767e+06	3.88611e+06	1.02611e+06	2.20984e+06	1.40337e+06	3.10721e+06	2.62231e+06	2.15049e+06	2.86562e+06	1.61267e+06	3.35665e+06	4.18896e+06	2.97267e+06	2.24461e+06	2.64488e+06	2.31873e+06	3.38297e+06	2.82091e+06	2.99725e+06	3.36546e+06	2.33939e+06	2.35345e+06	4.00839e+06	2.93466e+06	2.55569e+06	2.57379e+06	3.0651e+06	2.85043e+06	3.33549e+06
neg-M305T148	0.725123	0.49328	none	305.032	2.46271	4-Hydroxy-5-(dihydroxyphenyl)-valeric acid-O-sulphate III	C11H14O8S	[M-H]-	87.4	Benzenoids	Phenols	HMDB0059979	null	-	0	-	-	0	-	-	1744.93	895.83	522.321	2001.44	312.812	431.907	341.494	6975.55	460.399	317.702	1669.47	908.515	327.221	319.675	335.926	208.286	2182.01	429.04	391.772	2120.28	4877.64	353.594	413.019	468.528	8779.52	390.67	487.22	485.895	610.328
neg-M305T422	0.876834	0.21986	none	305.248	7.03122	5,8,11-Eicosatrienoic acid	C20H34O2	[M-H]-	86	Lipids and lipid-like molecules	Fatty Acyls	HMDB0010378	null	-	5	8,11,14-Eicosatrienoic acid;5,8,11-Eicosatrienoic acid ;Sciadonic acid;Sagittariol;11,14,17-Eicosatrienoic acid	HMDB0002925;HMDB0010378;HMDB0031058;HMDB0036835;HMDB0060039	8	(8Z,11Z,14Z)-Icosatrienoic_acid;2,7,11-Cembratrien-4,6-diol;Plaunotol;2alpha-Methyl-5alpha-androstane-3alpha,17beta-diol;2alpha-Methyl-5alpha-androstane-3beta,17beta-diol;17alpha-Methyl-5alpha-androstane-3alpha,17beta-diol;17-Methyl-5alpha-androstane-11beta,17beta-diol;Icosatrienoic_acid	C03242;C09072;C13273;C14882;C15058;C15376;C15399;C16522	338667	355849	208091	555168	107135	600845	571559	270967	734364	370820	593823	848296	384092	348080	219632	413326	362897	592516	342492	553820	314044	367294	397642	440584	320589	464069	743826	473474	516067
neg-M307T237	0.512935	0.614026	none	307.19	3.9459	3-Cyclopentene-1-octanoic acid, 2-(3-hydroxy-1-penten-1-yl)-5-oxo-	C18H28O4	[M-H]-	80.1	Unknown	-	NA	NA	-	6	Methylgingerol;Diplodiatoxin;Corchorifatty acid A;Corchorifatty acid D;Dihydrocapsiate;5-O-Methylembelin	HMDB0029852;HMDB0031471;HMDB0032664;HMDB0033243;HMDB0034781;HMDB0040867	2	5-O-Methylembelin;Soraphen_O	C10373;C15818	17004	12896.1	1778.32	8103.6	14464.1	19223.2	5048.67	1794.82	6682.29	17525.5	6693	6098.63	24796.3	32311.4	16023.1	11598.2	8167.98	12459.9	12303.4	19741.9	18167.8	13644.3	19233.4	16492	10406.7	9193.39	9222.72	14674.6	11366.6
neg-M307T239	0.37052	0.815996	none	307.144	3.98808	Phenylbutazone	C19H20N2O2	[M-H]-	78.6	Benzenoids	Benzene and substituted derivatives	HMDB0014950	C07440	-	1	Phenylbutazone	HMDB0014950	3	Phenylbutazone;DMXB-A;Naproanilide	C07440;C19905;C10954	41438	6978.45	3.26011e+07	12423.6	4175.46	2454.73	932980	2.19487e+07	4536.88	5446.69	3459.25	108235	5014.48	4784.18	3954.19	2877.81	4673.2	77759.1	16091	1310.29	3868.18	14637.4	5612.97	2629.94	11422.8	1091.61	2398.89	1081.82	2605.97
neg-M309T249	0.507382	0.629565	none	309.206	4.14467	9-Oxo-11-(3-pentyl-2-oxiranyl)-10E-undecenoic acid	C18H30O4	[M-H]-	83.6	Unknown	-	NA	NA	-	4	12(13)Ep-9-KODE;(9Z,11R,12S,13S,15Z)-12,13-Epoxy-11-hydroxy-9,15-octadecadienoic acid;Sterebin A;Auxin b	HMDB0013623;HMDB0033505;HMDB0035337;HMDB0038484	8	13(S)-HPOT;(9Z,12Z,15Z)-(7S,8S)-Dihydroxyoctadeca-9,12,15-trienoic_acid;Dihydroalbocycline;9(S)-HPOT;2(R)-HPOT;(9R,10E,12Z,15Z)-9-Hydroperoxyoctadeca-10,12,15-trienoate;(8E,10S,12Z,15Z)-10-Hydroperoxyoctadeca-8,12,15-trienoate;Amitraz	C04785;C07357;C15753;C16321;C16341;C19936;C20704;C10995	29616	28573.1	55915.8	44858	32877.3	26818.6	15523.1	24922.1	21745	30341.3	26359.1	35062.9	25757.3	58218.7	48687.7	32843	34754.1	35866.3	61379.5	27261	34236.7	35989	32776.1	46721	20418.6	23995.4	30998.6	25405.7	42746.6
neg-M309T323	0.213183	0.858791	none	309.242	5.38463	(Z)-9-Cycloheptadecen-1-one	C17H30O	[M+Hac-H]-	82.7	Organic oxygen compounds	Organooxygen compounds	HMDB0031336	null	-	1	(R)-2-Hydroxysterculic acid	HMDB0031060	1	Methoprene	C14308	3009	1546.79	3455.24	2969.73	3759.81	2204.27	4517.31	2775.29	3499.41	566.704	2151.79	717.792	1484.43	1045.93	3805.58	1696.32	2833.6	1336.35	1199.93	1857.03	909.668	1195.3	730.382	1698.94	1595.18	2760.09	3714.31	6777.51	3111.02
neg-M311T164	0.2475	0.967277	none	311.14	2.73212	Phe-Phe	C18H20N2O3	[M-H]-	85.6	Organic acids and derivatives	Carboxylic acids and derivatives	HMDB0013302	NA	-	4	Phenylalanylphenylalanine;Chloropanaxydiol;Norfluoxetine;7-Hydroxyheptaphylline	HMDB0013302;HMDB0032676;HMDB0060551;HMDB0041245	5	Mecambrine;(+)-Mecambroline;Pukateine;Xylopine;Japonine	C09588;C09589;C09613;C09670;C10699	220310	236852	141742	169848	145320	330768	156581	303023	212382	214155	463969	244232	280219	186472	305288	229812	293877	263312	216923	211856	103120	260701	247314	307843	198783	220933	44110.2	205392	208226
neg-M311T233	0.331133	0.804531	none	311.221	3.87687	15,16-DiHODE	C18H32O4	[M-H]-	79.1	Lipids and lipid-like molecules	Fatty Acyls	HMDB0010208	null	-	9	11-HpODE;(10E,12Z)-(9S)-9-Hydroperoxyoctadeca-10,12-dienoic acid;13-L-Hydroperoxylinoleic acid;8(R)-Hydroperoxylinoleic acid;9(S)-HPODE;12,13-DiHODE;15,16-DiHODE;9,10-DiHODE;(卤)-(E)-13-Hydroxy-10-oxo-11-octadecenoic acid	HMDB0062281;HMDB0062434;HMDB0003871;HMDB0004706;HMDB0006940;HMDB0010201;HMDB0010208;HMDB0010221;HMDB0040900	12	(9Z,11E)-(13S)-13-Hydroperoxyoctadeca-9,11-dienoic_acid;(9Z,12Z)-(11S)-11-Hydroperoxyoctadeca-9,12-dienoic_acid;(7S,8S)-DiHODE;9(S)-HPODE;8(R)-HPODE;12,13-Epoxy-9-hydroxy-10-octadecenoate;9,10-Epoxy-13-hydroxy-11-octadecenoate;9,10-12,13-Diepoxyoctadecanoate;Octadec-9-ene-1,18-dioic-acid;(8E,10R,12Z)-10-Hydroperoxy-8,12-octadecadienoate;5S,8R-DiHODE;(8E,10S,12Z)-10-Hydroperoxyoctadeca-8,12-dienoa…	C04717;C07338;C07354;C14827;C14831;C14832;C14834;C14836;C19618;C19937;C20186;C20703	9177.14	10545.6	24820.7	7384.86	10788	6573.95	10103	11059.6	6861.28	15438.3	8162.15	9762.74	9690.97	6164.7	8243.9	5795.31	6916.3	14643.1	8942.99	9645.56	4971.56	16134.2	8604.53	15420.3	13626.6	6595.7	111814	10522.3	8768.27
neg-M311T241	0.157915	1.115	none	311.168	4.01465	1,3,5-Triphenylcyclohexane	C24H24	[M-H]-	72.4	Benzenoids	Benzene and substituted derivatives	HMDB0037518	C15437	-	1	N-Undecylbenzenesulfonic acid	HMDB0032549	0	-	-	321260	432800	325872	415431	454576	398950	544753	343887	409534	320692	407458	217918	210000	211457	231922	192761	249736	212756	268557	415102	359230	353087	249376	239560	397915	367188	239958	298775	260560
neg-M311T264	0.346724	0.913878	none	311.222	4.40635	15,16-DiHODE	C18H32O4	[M-H]-	91.4	Lipids and lipid-like molecules	Fatty Acyls	HMDB0010208	null	-	9	11-HpODE;(10E,12Z)-(9S)-9-Hydroperoxyoctadeca-10,12-dienoic acid;13-L-Hydroperoxylinoleic acid;8(R)-Hydroperoxylinoleic acid;9(S)-HPODE;12,13-DiHODE;15,16-DiHODE;9,10-DiHODE;(卤)-(E)-13-Hydroxy-10-oxo-11-octadecenoic acid	HMDB0062281;HMDB0062434;HMDB0003871;HMDB0004706;HMDB0006940;HMDB0010201;HMDB0010208;HMDB0010221;HMDB0040900	12	(9Z,11E)-(13S)-13-Hydroperoxyoctadeca-9,11-dienoic_acid;(9Z,12Z)-(11S)-11-Hydroperoxyoctadeca-9,12-dienoic_acid;(7S,8S)-DiHODE;9(S)-HPODE;8(R)-HPODE;12,13-Epoxy-9-hydroxy-10-octadecenoate;9,10-Epoxy-13-hydroxy-11-octadecenoate;9,10-12,13-Diepoxyoctadecanoate;Octadec-9-ene-1,18-dioic-acid;(8E,10R,12Z)-10-Hydroperoxy-8,12-octadecadienoate;5S,8R-DiHODE;(8E,10S,12Z)-10-Hydroperoxyoctadeca-8,12-dienoa…	C04717;C07338;C07354;C14827;C14831;C14832;C14834;C14836;C19618;C19937;C20186;C20703	72478.4	55086.3	219783	365096	60628.7	75852.5	64451.4	55065.1	67866	49232.5	53226.8	49430.1	65672.6	168659	64776.9	64660.4	66849.6	93815.7	88738.5	77091.7	62382.5	69273.1	92664.1	86578	51991.8	58885.3	94899.3	65525	79524
neg-M313T245	0.426927	0.658003	none	313.237	4.08608	Octadecanedioic acid	C18H34O4	[M-H]-	88.1	Lipids and lipid-like molecules	Fatty Acyls	HMDB0000782	null	-	5	Octadecanedioic acid;9,10-DHOME;12,13-DHOME;(9xi,10xi,12xi)-9,10-Dihydroxy-12-octadecenoic acid;Dibutyl decanedioate	HMDB0000782;HMDB0004704;HMDB0004705;HMDB0031679;HMDB0041220	5	(9Z)-(7S,8S)-Dihydroxyoctadecenoic_acid;9,10-DHOME;12,13-DHOME;9,10-Epoxy-18-hydroxystearate;(8E,10S)-10-Hydroperoxyoctadeca-8-enoate	C07355;C14828;C14829;C19620;C20702	6292.24	7611.55	15454.7	11088.1	8446.45	6031.82	8742.14	5363.86	5299.77	8973.76	5692.87	9733.96	5754.41	5676.51	8503.37	10987.5	10186.5	7078.73	9051.95	9697.27	15254.9	8459.11	5697.63	7184.56	10476.8	5392.01	6611.94	6609.82	5386.2
neg-M313T286	0.923288	0.313968	none	313.237	4.76555	9,10-Dihydroxy-12Z-octadecenoic acid	C18H34O4	[M-H]-	86	Lipids and lipid-like molecules	Fatty Acyls	HMDB0004704	C14828	(map00591)Linoleic acid metabolism	5	Octadecanedioic acid;9,10-DHOME;12,13-DHOME;(9xi,10xi,12xi)-9,10-Dihydroxy-12-octadecenoic acid;Dibutyl decanedioate	HMDB0000782;HMDB0004704;HMDB0004705;HMDB0031679;HMDB0041220	5	(9Z)-(7S,8S)-Dihydroxyoctadecenoic_acid;9,10-DHOME;12,13-DHOME;9,10-Epoxy-18-hydroxystearate;(8E,10S)-10-Hydroperoxyoctadeca-8-enoate	C07355;C14828;C14829;C19620;C20702	17188.8	21091.3	25336.1	43878	19244	17313	12576.8	16027.6	15763.8	16801.4	14918.2	14108.4	11927.3	23389.1	16266	18095.2	9781.96	14494	17691.4	17575.9	31749.6	23306.9	14659.4	12234.4	11930.3	15219.1	12557.7	12889	17956.5
neg-M313T345_1	0.507452	0.4523	none	313.237	5.74388	9,10-Dihydroxy-12Z-octadecenoic acid	C18H34O4	[M-H]-	86	Lipids and lipid-like molecules	Fatty Acyls	HMDB0004704	C14828	(map00591)Linoleic acid metabolism	5	Octadecanedioic acid;9,10-DHOME;12,13-DHOME;(9xi,10xi,12xi)-9,10-Dihydroxy-12-octadecenoic acid;Dibutyl decanedioate	HMDB0000782;HMDB0004704;HMDB0004705;HMDB0031679;HMDB0041220	5	(9Z)-(7S,8S)-Dihydroxyoctadecenoic_acid;9,10-DHOME;12,13-DHOME;9,10-Epoxy-18-hydroxystearate;(8E,10S)-10-Hydroperoxyoctadeca-8-enoate	C07355;C14828;C14829;C19620;C20702	14780.4	14371.3	7954.43	9832.53	19061.5	9879.98	12715.5	17524.8	10904.9	27433.4	13945.1	13277.1	10418	27706.7	26078.8	18685.1	11407	10122.1	8922.07	19220.4	35524.7	23276	36219.2	26143	9925.79	8187.97	6699.41	13600.7	9796.7
neg-M313T439	0.402616	0.767034	none	313.077	7.3094	3,7-Dihydroxy-3',4'-dimethoxyflavone	C17H14O6	[M-H]-	70.7	Phenylpropanoids and polyketides	Flavonoids	NA	NA	-	2	Sulfaphenazole;Glaucarubolone 15-O-beta-D-glucopyranoside	HMDB0015667;HMDB0035036	2	11-Hydroxyiridodial_glucoside_pentaacetate;8-epi-11-Hydroxyiridodial_glucoside_pentaacetate	C11666;C11667	4132.66	7940.43	2448.7	3171.33	2983.03	3779.28	6061.6	3103.32	2918.73	1644.49	1679.9	2280.11	2072.29	2283.07	3024.5	1375.58	3532.76	2938.83	8816.22	2061.32	2076.47	3974.68	3061.07	1787.7	2279.24	3040.14	2941.22	2269.45	2255.55
neg-M315T262	0.232691	1.27145	none	315.252	4.36453	Palmitic acid	C16H32O2	[M+Hac-H]-	85.7	Lipids and lipid-like molecules	Fatty Acyls	HMDB0000220	C00249	(map00061)Fatty acid biosynthesis;(map00062)Fatty acid elongation;(map00071)Fatty acid degradation;(map00073)Cutin, suberine and wax biosynthesis;(map01040)Biosynthesis of unsaturated fatty acids;(map01060)Biosynthesis of plant secondary metabolites;(map01100)Metabolic pathways;(map01212)Fatty acid metabolism	8	MG(0:0/i-15:0/0:0);MG(0:0/a-15:0/0:0)[rac];MG(a-15:0/0:0/0:0)[rac];MG(i-15:0/0:0/0:0);MG(0:0/15:0/0:0);MG(15:0/0:0/0:0);(+)-15,16-Dihydroxyoctadecanoic acid;(9S,10S)-9,10-dihydroxyoctadecanoate	HMDB0072849;HMDB0072862;HMDB0072865;HMDB0072878;HMDB0011532;HMDB0011563;HMDB0031008;HMDB0059633	3	(9R,10R)-Dihydroxyoctadecanoic_acid;(9S,10S)-9,10-Dihydroxyoctadecanoate;9,10-Dihydroxystearate	C08314;C15988;C19622	5481.65	4777.41	10552.7	5800.64	5259.05	3980.75	6577.21	5877.72	5089.32	5410.89	4513.18	4223.46	5102.66	5666.85	4459.15	4633.47	6731.53	9262.13	3950.34	5092.78	4222.69	3695.7	4158.52	4293.84	4799.52	3317.85	7783.03	6473.26	4457.66
neg-M315T383	0.436246	0.806145	none	315.231	6.3816	5-(8,11-Pentadecadienyl)-1,3-benzenediol	C21H32O2	[M-H]-	85.8	Benzenoids	Benzene and substituted derivatives	HMDB0038534	null	-	12	Pregnenolone;20a-Dihydroprogesterone;5a-Pregnane-3,20-dione;Calusterone ;Ethyltestosterone;Norbolethone;Bolasterone;(3beta,5alpha)-3-Hydroxypregn-16-en-20-one;1-Phenyl-1,3-pentadecanedione;Kaurenoic acid methyl ester;5-(8,11-Pentadecadienyl)-1,3-benzenediol;5-alpha-Pregnan-3,20-dione	HMDB0000253;HMDB0003069;HMDB0003759;HMDB0004627;HMDB0006002;HMDB0006026;HMDB0006048;HMDB0034369;HMDB0035580;HMDB0036729;HMDB0038534;HMDB0059652	14	Pregnenolone;5alpha-Pregnane-3,20-dione;20alpha-Hydroxy-4-pregnen-3-one;5beta-Pregnane-3,20-dione;Urushiol_III;Bolasterone;17-Hydroxy-5alpha,17alpha-pregn-1-en-3-one;17beta-Hydroxy-2,17-dimethyl-5alpha-androst-1-en-3-one;17beta-Hydroxy-6alpha,17-dimethylandrost-4-en-3-one;3-Acetyl-5alpha-androst-2-en-17beta-ol;3-Ethynyl-5alpha-androstane-3beta,17beta-diol;17beta-Hydroxy-4,4-dimethylandrost-5-en-3…	C01953;C03681;C04042;C05479;C10839;C14475;C14962;C15012;C15108;C15156;C15199;C15334;C15339;C20219	2339.06	1395.05	655.295	1633.3	644.304	3600.37	3370.21	1174.06	1779.19	799.283	4754.05	6215.56	2064.41	1612.82	2285.21	1700.29	1005.2	2039.33	871.355	4439.15	1842.44	2996.94	1483.12	1758.65	758.595	1123.14	1280.67	1651.95	4281.51
neg-M317T273	0.494926	0.62673	none	317.21	4.54445	Atractyligenin	C20H30O3	[M-H]-	74.3	Lipids and lipid-like molecules	Prenol lipids	HMDB0061114	null	-	36	Leukotriene A4;5-HEPE;Oxymesterone;12-HEPE;14,15-EpETE;15-HEPE;15-KETE;17,18-EpETE;5-KETE;11R-HEPE;18R-HEPE;12-KETE;Methyl [8]-Shogaol;(ent-7alpha)-7-Hydroxy-8(14),15-pimaradien-19-oic acid;Galanal A;Ineketone;Steviol;Yucalexin B20;Yucalexin B22;ent-17-Hydroxy-15-kauren-19-oic acid;Yucalexin P17;Yucalexin A19;Aframodial;(ent-15beta)-15-Hydroxy-19-trachylobanoic acid;Grandiflorolic acid;Galanolact…	HMDB0001337;HMDB0005081;HMDB0006027;HMDB0010202;HMDB0010205;HMDB0010209;HMDB0010210;HMDB0010212;HMDB0010217;HMDB0012534;HMDB0012611;HMDB0013633;HMDB0030101;HMDB0035116;HMDB0035311;HMDB0036698;HMDB0036706;HMDB0036712;HMDB0036713;HMDB0036724;HMDB0036752;HMDB0036776;HMDB0036806;HMDB0036839;HMDB0036930;HMDB0037523;HMDB0038521;HMDB0039012;HMDB0039716;HMDB0041058;HMDB0060053;HMDB0061114;HMDB0062222;HMD…	23	Leukotriene_A4;4,5-Leukotriene_A4;15-OxoETE;Cyathin_A3;Ineketone;ent-7alpha-Hydroxykaur-16-en-19-oic_acid;17R,18S-Epoxy-5Z,8Z,11Z,14Z-icosatetraenoic_acid;11alpha,17beta-Dihydroxy-17-methylandrost-4-en-3-one;4,5alpha-Dihydro-2-(hydroxymethylene)testosterone;Oranabol;11beta,17beta-Dihydroxy-17-methylandrost-4-en-3-one;5-OxoETE;12-OxoETE;7alpha,17beta-Dihydroxy-17alpha-methylandrost-4-en-3-one;17be…	C00909;C02645;C04577;C09079;C09110;C11875;C13843;C14555;C14628;C14665;C14683;C14732;C14807;C14891;C14929;C14945;C14980;C15354;C15434;C17498;C17956;C18177;C20212	4018.84	2283.71	1270.62	2102.58	1079.38	1795.04	1788.69	1769.15	1937.98	2182.84	2816.85	3763.83	1390.74	1032.52	2251.26	1305.09	3118.31	2075.78	2489.3	2187.17	1537.48	2891.85	7870.83	4452.98	1258.08	1257.37	6449.49	1862.77	2933.51
neg-M317T274	0.742153	0.524328	none	317.247	4.56218	Cembrene	C20H32	[M+FA-H]-	86.9	Lipids and lipid-like molecules	Prenol lipids	HMDB0036845	C11893	(map00904)Diterpenoid biosynthesis;(map01110)Biosynthesis of secondary metabolites	12	Allopregnanolone;Alloepipregnanolone;Epipregnanolone;Epimetendiol;3a-Hydroxy-5b-pregnane-20-one;5-(8-Pentadecenyl)-1,3-benzenediol;(2E,5E,12Z,15Z)-1-Hydroxy-2,5,12,15-heneicosatetraen-4-one;5alpha-Pregnan-20alpha-ol-3-one;Methyl Arachidonate;3alpha-hydroxy-5beta-pregnan-20-one;2,6 Dimethylheptanoyl carnitine;Nonanoylcarnitine	HMDB0001449;HMDB0001455;HMDB0001471;HMDB0006012;HMDB0006759;HMDB0030983;HMDB0036740;HMDB0060408;HMDB0062594;HMDB0062782;HMDB0006320;HMDB0013288	8	Pregnanolone;Bilobol;3beta-Hydroxy-5beta-pregnane-20-one;Allopregnanolone;17beta-Hydroxy-2alpha,17-dimethyl-5alpha-androstan-3-one;17beta-Hydroxy-5alpha-androstane_acetate;Isopregnanolone;5alpha-Pregnan-20alpha-ol-3-one	C05480;C10770;C11825;C13712;C15099;C15264;C15484;C18041	2638.02	1935.33	5205.9	3554.94	1095.85	2545.42	1199.69	1597.41	1391.57	2119.5	1894.72	3871.68	2832.17	4192.3	2463.89	2613.39	1735.37	3985.5	1822.74	4262.57	3363.27	3273.07	2263.22	3323.13	2654.2	1038.76	1653.78	4731.97	3735
neg-M317T416	0.79687	0.273916	none	317.247	6.92758	5-(8-Pentadecenyl)-1,3-benzenediol	C21H34O2	[M-H]-	86.1	Benzenoids	Benzene and substituted derivatives	HMDB0030983	C10770	-	0	-	-	0	-	-	1650.95	1325.29	531.026	1689.23	496.087	3557.13	2729.45	732.695	1628.32	513.689	3431.07	3503.4	1866.03	2806.14	1450.07	1872.67	1102.83	2489.38	1374.01	2221.33	1469.69	1643.6	1548.02	1751.56	948.991	1412.02	1867.15	2073.5	3472.77
neg-M319T275	0.554636	0.651957	none	319.262	4.58348	Adipostatin A	C21H36O2	[M-H]-	90.1	Benzenoids	Benzene and substituted derivatives	HMDB0031009	C10809	-	6	3a,20b-Pregnanediol;Pregnanediol;7a,17-dimethyl-5b-Androstane-3a,17b-diol;Adipostatin A;1-Hydroxy-2,12,15-heneicosatrien-4-one;5alpha-Pregnane-3alpha,20alpha-diol	HMDB0002156;HMDB0004025;HMDB0006013;HMDB0031009;HMDB0036741;HMDB0060409	7	Pregnanediol;5-Pentadecylresorcinol;6alpha,17-Dimethyl-5alpha-androstane-3beta,17beta-diol;6beta,17-Dimethyl-5alpha-androstane-3beta,17beta-diol;11,17-Dimethyl-5alpha-androstane-11beta,17beta-diol;3-Ethyl-5alpha-androstane-3alpha,17beta-diol;5alpha-Pregnane-3alpha,20alpha-diol	C05484;C10809;C14878;C14982;C15047;C15198;C18042	5304.3	7474.87	5097.79	8257.75	2813.43	4974.95	2705.16	4995.85	3878.39	6553.01	4928.78	3191.72	5651.99	10415.5	9296.45	7121.34	4941.24	6296.73	2567.34	9482.37	8511.59	4250.46	5947.46	6318.18	10408.9	6782.09	5385.39	6354.38	4352.26
neg-M319T295	0.0296571	1.32644	significant	319.227	4.90885	12S-Hydroxy-5Z,8Z,10E,14Z-eicosatetraenoic acid	C20H32O3	[M-H]-	90.5	Lipids and lipid-like molecules	Fatty Acyls	NA	C14777	(map00590)Arachidonic acid metabolism;(map04913)Ovarian steroidogenesis;(map04925)Aldosterone synthesis and secretion	32	5,6-Epoxy-8,11,14-eicosatrienoic acid;8,9-Epoxyeicosatrienoic acid;14R,15S-EpETrE;15(S)-HETE;14,15-Epoxy-5,8,11-eicosatrienoic acid;11,12-Epoxyeicosatrienoic acid;8-HETE;16(R)-HETE;11(R)-HETE;20-Hydroxyeicosatetraenoic acid;12-HETE;18-Hydroxyarachidonic acid;9-HETE;11,12-EpETrE;5-HETE;19(S)-HETE;10-HETE;13-HETE;17-HETE;Annoglabasin E;Ucriol;8alpha,13R-Epoxy-14-labden-19-oic acid;2-Hydroxy-6-tride…	HMDB0002190;HMDB0002232;HMDB0002283;HMDB0003876;HMDB0004264;HMDB0004673;HMDB0004679;HMDB0004680;HMDB0004682;HMDB0005998;HMDB0006111;HMDB0006245;HMDB0010222;HMDB0010409;HMDB0011134;HMDB0011136;HMDB0012508;HMDB0012567;HMDB0012598;HMDB0036262;HMDB0036705;HMDB0036810;HMDB0038520;HMDB0038688;HMDB0038689;HMDB0038694;HMDB0060101;HMDB0062287;HMDB0062294;HMDB0062302;HMDB0062431;HMDB0062433	20	(15S)-15-Hydroxy-5,8,11-cis-13-trans-eicosatetraenoate;5(S)-HETE;20-HETE;19(S)-HETE;5,6-EET;8,9-EET;11,12-EET;14,15-EET;8(S)-HETE;12(S)-HETE;16(R)-HETE;9(S)-HETE;11(R)-HETE;12(R)-HETE;8(R)-HETE;3beta-Hydroxy-16beta-(hydroxymethyl)-5alpha-androstan-17-one;17beta-Hydroxy-2alpha-(hydroxymethyl)-5alpha-androstan-3-one;17-Methylandrost-5-ene-3beta,11beta,17beta-triol;17beta-Methoxyandrost-5-ene-3beta,…	C04742;C04805;C14748;C14749;C14768;C14769;C14770;C14771;C14776;C14777;C14778;C14779;C14780;C14822;C14824;C14961;C15035;C15041;C15138;C15349	185763	134700	13716.2	6830.75	16826.2	19856.3	45083.9	126191	110095	61970.4	88261.1	157496	43271.6	51598.5	89199.4	11257	334820	39455	142551	39027.1	40102.5	60176.4	211806	194669	231110	47810.4	109162	129126	55951.2
neg-M321T193	0.363052	0.922171	none	321.169	3.22363	Gelsemine	C20H22N2O2	[M-H]-	71.8	Alkaloids and derivatives	-	NA	NA	-	3	Zeranol;Arginyl-Methionine;Methionyl-Arginine	HMDB0032702;HMDB0028715;HMDB0028967	2	alpha-Zearalanol;beta-Zearalanol	C14752;C14753	3728.39	4636.92	1625.7	4613.36	1711.67	2776.45	4611.61	2633.15	1652.95	2486.84	1229.08	4143.59	3763.43	2829.61	2272.82	3321.69	4207.86	4051.61	1671.23	2701.4	2993.94	1971.46	3666.15	3869.9	3075.36	2522.84	2107.1	3552.17	1505.44
neg-M321T311	0.303566	0.88474	none	321.242	5.19052	15(S)-Hydroxyeicosatrienoic acid	C20H34O3	[M-H]-	72.2	Lipids and lipid-like molecules	Fatty Acyls	HMDB0005045	null	-	7	15(S)-Hydroxyeicosatrienoic acid;Austroinulin;8-HETrE;3,4-Dimethyl-5-pentyl-2-furannonanoic acid;3,鈥?-鈥婦imethyl-鈥?-鈥媝ropyl-2-鈥媐uranundecanoic acid;12R-hydroxy-5Z,8Z,12Z-eicosatrienoic acid;12(S)-HETrE	HMDB0005045;HMDB0036802;HMDB0060052;HMDB0061645;HMDB0061647;HMDB0062290;HMDB0062747	2	2alpha-(Hydroxymethyl)-5alpha-androstane-3beta,17beta-diol;17alpha-Methyl-5alpha-androstane-3beta,11beta,17beta-triol	C14970;C15285	7649.33	7659.51	4351.49	6473.93	2603.13	4020.06	8222.92	7160.44	9383.01	7231.94	7127.47	10708.6	6901.99	5783.27	8653.99	4182.34	12393.6	6381.06	2616.88	5968.44	4953.42	7708.34	8500.69	9056	9770.93	6664.95	11890.7	9170.9	5586.43
neg-M323T200	0.839675	0.458751	none	323.184	3.32844	Gardnerine	C20H24N2O2	[M-H]-	71.3	Alkaloids and derivatives	-	NA	NA	-	2	Lactapiperanol D;Cibaric acid	HMDB0033631;HMDB0038580	0	-	-	3296.06	3756.28	2444.64	2759.29	2827.73	4039.75	3112.19	2901.24	1178.57	2927.91	1536.6	3352.36	3483.96	3580.81	4508.84	2791.88	2700.95	3633.64	2020.97	2099.13	4754.66	3435.9	4899.63	4195.6	2651.56	1783.34	1579.09	3113.53	2587.72
neg-M323T264	0.296919	0.918992	none	323.221	4.39888	Alpha-Linolenic acid	C18H30O2	[M+FA-H]-	85.2	Lipids and lipid-like molecules	Fatty Acyls	HMDB0001388	C06427	(map00592)alpha-Linolenic acid metabolism;(map01040)Biosynthesis of unsaturated fatty acids;(map01060)Biosynthesis of plant secondary metabolites;(map01070)Biosynthesis of plant hormones;(map01100)Metabolic pathways;(map01110)Biosynthesis of secondary metabolites	1	1-Acetoxy-2-hydroxy-16-heptadecyn-4-one	HMDB0031007	2	Decylubiquinol;Dihydromonacolin_L_acid	C15495;C20851	19825.5	16049.9	24600.3	12211.4	8222.69	15344	8949.34	12206.5	5012.96	9994.44	9821.4	10135.5	18249.4	21716.2	12326.9	14975.1	16880	17915.4	6100.07	19307.9	11492.3	16498.2	12238.8	12273.6	10802.4	4969.96	11210.8	17676.1	10416.5
neg-M323T341	0.0452954	0.945012	none	323.257	5.67839	2-Pentadecylfuran	C19H34O	[M+FA-H]-	72	Organoheterocyclic compounds	Heteroaromatic compounds	HMDB0033609	null	-	3	(Z)-15-Oxo-11-eicosenoic acid;(13R,14R)-8-Labdene-13,14,15-triol;(13R,14R)-7-Labdene-13,14,15-triol	HMDB0029797;HMDB0034957;HMDB0034958	0	-	-	3131.7	9916.38	3257.83	3499.14	1699.05	2632.37	3902.03	3110.25	3762.76	3586.82	4158.69	4322.93	2769.57	5653.63	2696.45	3916.17	3008.71	7033.61	1956.73	2762.2	4525.62	6968.89	2807.26	3707.03	3040.17	3000.22	3447.62	3870.36	3209.62
neg-M325T218_2	0.0926247	1.27328	none	325.2	3.62839	N-Methylaspidospermatidine	C19H24N2	[M+FA-H]-	73.4	Alkaloids and derivatives	Strychnos alkaloids	HMDB0030357	null	-	1	(3b,6b,8a,12a)-8,12-Epoxy-7(11)-eremophilene-6,8,12-trimethoxy-3-ol	HMDB0031963	1	2,3-Dinor-8-iso_prostaglandin_F2alpha	C14794	6826.97	10547.5	15602.6	8458.25	7880.78	12607.9	8506.38	8698.38	8182.79	6827.16	2546.17	4214.34	4990.8	5497.63	9016.33	10240.7	15062.3	12520.6	3931.9	4227.8	10038.7	5510.74	8987.9	5838.24	8106.16	7234.08	8345.62	7287.35	7352.1
neg-M325T253	3.25543e-05	2.14449	significant	325.184	4.22462	Dodecylbenzenesulfonic acid	C18H30O3S	[M-H]-	85.7	Lipids and lipid-like molecules	Fatty Acyls	NA	NA	-	5	Isoacitretin;Acitretin;2-Dodecylbenzenesulfonic acid;4-Dodecylbenzenesulfonic Acid;Heptaethylene glycol	HMDB0003039;HMDB0014602;HMDB0031031;HMDB0059915;HMDB0061835	4	AA861;Moxestrol;Pregna-4,16-diene-3,11,20-trione;Fluperlapine	C01349;C14757;C15146;C10967	347466	727599	733532	669725	715879	656378	794361	673213	650572	300137	359431	249912	236301	237145	242844	209704	214830	179498	213821	346043	388120	409876	248883	246674	310615	298000	215935	301345	258227
neg-M325T405	0.562563	0.571636	none	325.237	6.7507	Linoleic acid	C18H32O2	[M+FA-H]-	90	Lipids and lipid-like molecules	Fatty Acyls	HMDB0000673	C01595	(map00591)Linoleic acid metabolism;(map01040)Biosynthesis of unsaturated fatty acids;(map01060)Biosynthesis of plant secondary metabolites;(map01100)Metabolic pathways	11	Linoleic acid;Bovinic acid;9E,11E-Octadecadienoic acid;10E,12Z-Octadecadienoic acid;Linoelaidic acid;Mangiferic acid;Linalyl caprylate;Ethyl 2E,4Z-hexadecadienoate;5-Octadecynoic acid;Octadecadienoate;6Z,9Z-octadecadienoic acid	HMDB0000673;HMDB0003797;HMDB0005047;HMDB0005048;HMDB0006270;HMDB0029800;HMDB0030430;HMDB0031051;HMDB0031097;HMDB0062784;HMDB0062238	5	Linoleate;9-cis,11-trans-Octadecadienoate;Chaulmoogric_acid;Malvalic_acid;Stearolic_acid	C01595;C04056;C08282;C08321;C08459	6914.33	6842.15	8355.3	10041.7	4020.77	8384.67	11060.4	8023.62	9034.03	8628.35	8641.43	8134.76	8217.93	8098.4	5601.67	8591.43	4338.1	12227.4	7579.07	12055.2	6746.6	5973.98	5429.57	9840.54	6311.34	8607.77	8389.65	9987.55	9135.17
neg-M325T428	0.204155	1.13436	none	325.183	7.12697	Dodecylbenzenesulfonic acid	C18H30O3S	[M-H]-	85.4	Lipids and lipid-like molecules	Fatty Acyls	NA	NA	-	5	Isoacitretin;Acitretin;2-Dodecylbenzenesulfonic acid;4-Dodecylbenzenesulfonic Acid;Vitamin K2	HMDB0003039;HMDB0014602;HMDB0031031;HMDB0059915;HMDB0030017	4	AA861;Moxestrol;Pregna-4,16-diene-3,11,20-trione;Fluperlapine	C01349;C14757;C15146;C10967	1.68856e+06	2.35784e+06	2.31753e+06	1.32242e+06	2.24746e+06	1.99382e+06	1.60519e+06	947233	1.69351e+06	1.51558e+06	3.32803e+06	1.29021e+06	1.36405e+06	2.26456e+06	2.28112e+06	1.72532e+06	1.65484e+06	1.58789e+06	720733	2.95743e+06	2.45854e+06	1.60676e+06	1.8699e+06	1.25018e+06	2.52293e+06	1.50116e+06	2.0053e+06	2.14791e+06	1.09256e+06
neg-M327T312	0.831491	0.333839	none	327.252	5.1929	FAHFA 19:0; FAHFA(16:0/3:0)	C19H36O4	[M-H]-	87.3	Lipids and lipid-like molecules	Fatty Acyls	-	-	-	5	MG(0:0/16:1(9Z)/0:0);MG(16:1(9Z)/0:0/0:0);Avocadene 1-acetate;Avocadene 2-acetate;Avocadene 4-acetate	HMDB0011534;HMDB0011565;HMDB0031043;HMDB0031044;HMDB0031045	0	-	-	10774.6	7733.5	15379.9	19100	5900.61	6456.58	3835.5	4867	5497.78	6537.24	6649.93	7868.16	7495.71	10376.8	7458.29	7922.68	19478.3	8457.03	8771.92	7944.93	17627.8	5610.91	3550.35	12386.6	4941.42	8059.59	7552.74	11232.9	9384.48
neg-M327T382	0.953443	0.280399	none	327.233	6.3731	Docosahexaenoic acid	C22H32O2	[M-H]-	88.8	Lipids and lipid-like molecules	Fatty Acyls	HMDB0002183	C06429	(map01040)Biosynthesis of unsaturated fatty acids	5	Docosahexaenoic acid;Neogrifolin;Grifolin;Retinol acetate;(Z,Z)-2-Methyl-5-(8,11,14-pentadecatrienyl)-1,3-benzenediol	HMDB0002183;HMDB0030053;HMDB0030446;HMDB0035185;HMDB0038908	5	(4Z,7Z,10Z,13Z,16Z,19Z)-Docosahexaenoic_acid;6alpha-Methylprogesterone;2alpha-Methylpregn-4-ene-3,20-dione;16beta-Methylpregn-4-ene-3,20-dione;7alpha-Methyl-4-pregnene-3,20-dione	C06429;C14586;C15116;C15265;C15299	886355	709428	281567	677694	323230	1.24751e+06	960718	708825	954680	538164	1.58874e+06	1.96627e+06	1.10936e+06	533497	972259	856971	487521	742282	599422	1.74523e+06	909423	1.45451e+06	762409	728423	583308	670597	828602	772029	1.25122e+06
neg-M327T443	0.370514	0.897467	none	327.252	7.37782	Oleic acid	C18H34O2	[M+FA-H]-	90.9	Lipids and lipid-like molecules	Fatty Acyls	HMDB0000207	C00712	(map00061)Fatty acid biosynthesis;(map00073)Cutin, suberine and wax biosynthesis;(map01040)Biosynthesis of unsaturated fatty acids;(map01060)Biosynthesis of plant secondary metabolites;(map04212)Longevity regulating pathway - worm	5	MG(0:0/16:1(9Z)/0:0);MG(16:1(9Z)/0:0/0:0);Avocadene 1-acetate;Avocadene 2-acetate;Avocadene 4-acetate	HMDB0011534;HMDB0011565;HMDB0031043;HMDB0031044;HMDB0031045	0	-	-	5593.88	6746.9	4601.04	9650.09	3122.14	7871.28	7517.36	8108.47	6051.1	9429.18	8106.41	9771.32	5495.91	7028.72	6609.72	7858.4	5000.4	10509	8064.3	7529.11	7049.48	6115.71	8567.55	6377.15	8029.34	6999.79	9687.95	6149.97	9202.94
neg-M328T188	0.763957	0.578076	none	328.161	3.13253	Sinomenine	C19H23NO4	[M-H]-	78.7	Alkaloids and derivatives	Morphinans	NA	NA	-	3	(3b,16a,21b,22a)-12-Oleanene-3,16,21,23,28-pentol-22-angeloyloxy-23-al;Ganoderic acid Md;18-Dehydroursolic acid 3-arabinoside	HMDB0032832;HMDB0035331;HMDB0037908	1	Ilexolide_A	C08957	7301.92	3025.13	4065.29	2188.89	3355.05	18325	6714.68	5893.47	5049.92	4701.51	2992.97	10016	2421.2	4670.93	3032.66	5337.21	5206	6591.28	4793.04	9725.18	9087.91	7445.72	5852.81	6947.22	4457.4	4541.64	4269.43	8064.96	6271.62
neg-M329T198	0.669465	0.490774	none	329.174	3.29878	3,3',4,4'-Tetrahydroxy-5,5'-diisopropyl-2,2'-dimethylbiphenyl	C20H26O4	[M-H]-	80.4	Benzenoids	Benzene and substituted derivatives	HMDB0039613	null	-	5	Carnosol;Momilactone B;Yucalexin P15;Yucalexin P8;3,3',4,4'-Tetrahydroxy-5,5'-diisopropyl-2,2'-dimethylbiphenyl	HMDB0002121;HMDB0036749;HMDB0036753;HMDB0036755;HMDB0039613	4	Carnosol;Gibberellin_A15;Dicyclohexyl_phthalate;Methyl_gibberellin_A9	C09069;C14162;C14529;C20632	7192.29	5382.05	6710.52	5719.88	5602.58	4068	1230.33	1490.11	7779.59	8679.98	10201.4	9396.71	6443.72	9584.44	5482.43	5920.24	9090.4	7740.37	8083.65	9327.04	8071.75	7966.34	6863.47	8240.81	4644.89	3124.29	3325.35	1724.68	7459.61
neg-M329T406	0.728844	0.200296	none	329.247	6.75999	Docosapentaenoic acid	C22H34O2	[M-H]-	88.1	Lipids and lipid-like molecules	Fatty Acyls	HMDB0006528	C16513	(map01040)Biosynthesis of unsaturated fatty acids	9	Docosapentaenoic acid (22n-6);Docosapentaenoic acid;Ethyl abietate;ent-16-Kauren-19-ol acetate;1-Phenyl-1,3-hexadecanedione;2-Methyl-5-(8,11-pentadecadienyl)-1,3-benzenediol;4,8,12,15,19-Docosapentaenoic acid;Ethyl icosapentate;9-Decenoylcarnitine	HMDB0001976;HMDB0006528;HMDB0032257;HMDB0035024;HMDB0035581;HMDB0038909;HMDB0039133;HMDB0039530;HMDB0013205	6	Taxa-4(20),11(12)-dien-5alpha-yl_acetate;Ethyl_icosapentate;17beta-Hydroxy-4,4,17-trimethylandrost-5-en-3-one;2-Methyl-5alpha-androst-2-en-17beta-ol_acetate;(5Z,8Z,11Z,14Z,17Z)-Eicosapentaenoic_acid_ethyl_ester;(7Z,10Z,13Z,16Z,19Z)-Docosa-7,10,13,16,19-pentaenoic_acid	C11896;C13364;C15413;C15421;C16184;C16513	207426	159691	119650	448535	62301.4	410069	466187	133553	370943	169576	298740	369037	258403	151087	130858	265078	107976	268993	206688	315354	174081	246248	192716	195491	164963	168381	289920	183506	362407
neg-M331T151	0.213767	0.697317	none	331.059	2.51662	Fluorescein	C20H12O5	[M-H]-	80.4	Organoheterocyclic compounds	Benzopyrans	HMDB0014831	null	-	1	Fluorescein	HMDB0014831	1	Hypoxylone	C10355	1295.71	1078.12	924.45	842.374	944.064	1299.37	1436.95	14112.9	1397.55	1269.42	1254.29	1339.29	1551.63	940.711	927.319	1395.26	1430.3	986.995	1113.79	1199.66	1289.76	1092.26	864.814	1141.87	1245.79	1656.13	873.736	922.409	1046.97
neg-M331T239	0.284553	0.931869	none	331.189	3.98805	11b-Hydroxyprogesterone	C20H28O4	[M-H]-	71.3	Lipids and lipid-like molecules	Sterol Lipids	HMDB0004031	C05498	(map00140)Steroid hormone biosynthesis	16	5,6-epoxy,18R-HEPE;Carnosic acid;11b-Hydroxyprogesterone;7'-Carboxy-gamma-tocotrienol;Hulupone;Adhulupone;(1(10)E,4E,6a,9b)-9-(2-Methylbutanoyloxy)-1(10),4,11(13)-germacratrien-12,6-olide;(1(10)E,4E,6a,9b)-9-(3-Methylbutanoyloxy)-1(10),4,11(13)-germacratrien-12,6-olide;Petasitin;6-Angeloylfuranofukinol;4-Deoxycohumulone;ent-7alpha,12beta-Dihydroxy-16-kauren-19,6beta-olide;ent-15-Kaurene-17,19-dio…	HMDB0062410;HMDB0002358;HMDB0004031;HMDB0012851;HMDB0030103;HMDB0030136;HMDB0031374;HMDB0031375;HMDB0035637;HMDB0036146;HMDB0036623;HMDB0036700;HMDB0036726;HMDB0036761;HMDB0038966;HMDB0015494	11	Callicarpone;7beta,12alpha-Dihydroxykaurenolide;Marrubiin;Premarrubiin;Gibberellin_A14_aldehyde;Gibberellin_A12;Gibberellin_A53_aldehyde;17beta-Hydroxy-4-oxa-5alpha-androst-1-en-3-one_acetate;13-Hydroxy-2-(hydroxymethylene)-3-oxo-13,17-seco-5alpha-androstan-17-oic_acid,_delta-lactone;5,6-Epoxy-18R-HEPE;Cucurbitacin_S	C09067;C09081;C09128;C09177;C11853;C11857;C11905;C15068;C15459;C18175;C08806	5216.4	3264.11	3269.45	1898.73	1792.66	4129.44	2611.51	1696.96	2199.37	2952.16	1754.67	2013.29	2640.77	7844.89	3075.18	2041.41	1724.25	3832.58	1438.82	4460.24	3928.77	3466.69	3055.95	8827.7	1828.17	2059.25	2739.48	3067.3	2893.79
neg-M331T435	0.847701	0.280394	none	331.262	7.25313	Adrenic acid	C22H36O2	[M-H]-	92.3	Lipids and lipid-like molecules	Fatty Acyls	HMDB0002226	C16527	(map01040)Biosynthesis of unsaturated fatty acids	7	Adrenic acid;1-Hydroxy-1-phenyl-3-hexadecanone;3-Hydroxy-1-phenyl-1-hexadecanone;2-Methyl-5-(8-pentadecenyl)-1,3-benzenediol;Ethyl Arachidonate;O-decanoyl-L-carnitine;Decanoylcarnitine	HMDB0002226;HMDB0035676;HMDB0035677;HMDB0038910;HMDB0062725;HMDB0062631;HMDB0000651	3	5alpha-Androstan-17beta-ol_propionate;7,10,13,16-Docosatetraenoic_acid;O-Decanoyl-L-carnitine	C15373;C16527;C03299	197815	195256	100988	296599	85868.8	383732	279726	188627	391855	188884	341280	390771	230994	272754	139045	274076	196554	339018	178736	285300	168558	199169	225601	244574	192947	245040	339973	268814	366091
neg-M333T249	0.831525	0.397704	none	333.205	4.14661	8alpha-8-Hydroxy-12-oxo-13-abieten-18-oic acid	C20H30O4	[M-H]-	90.8	Lipids and lipid-like molecules	Prenol lipids	HMDB0035878	null	-	22	15-deoxy-PGD2;5-oxo-12-HETE;5,12-dihydroxy-6,8,10,14,17-eicosapentaenoic acid;15-Keto-13,14-dihydroprostaglandin A2;Prostaglandin J2;Prostaglandin A2;12-Keto-leukotriene B4;Prostaglandin B2;Delta-12-Prostaglandin J2;Leukotriene B5;5-Oxo-6-trans-leukotriene B4;7'-Carboxy-gamma-chromanol;Crispanone;8alpha-8-Hydroxy-12-oxo-13-abieten-18-oic acid;(ent-16betaOH)-16,17-Dihydroxy-9(11)-kauren-19-oic aci…	HMDB0062298;HMDB0062423;HMDB0062486;HMDB0001244;HMDB0002710;HMDB0002752;HMDB0004234;HMDB0004236;HMDB0004238;HMDB0005073;HMDB0012824;HMDB0012850;HMDB0035286;HMDB0035878;HMDB0036760;HMDB0036763;HMDB0036828;HMDB0041055;HMDB0060046;HMDB0060054;HMDB0060095;HMDB0062524	14	12-Keto-leukotriene_B4;Prostaglandin_A2;Prostaglandin_B2;Prostaglandin_C2;Prostaglandin_J2;delta-12-Prostaglandin_J2;Lathyrol;17-Oxogrindelic_acid;6beta,7beta-Dihydroxykaurenoic_acid;Di-n-hexyl_phthalate;5,6-Epoxytetraene;17beta-Hydroxy-4-oxa-5alpha-androstan-3-one_acetate;3beta,13-Dihydroxy-16-(hydroxymethylene)-13,17-seco-5alpha-androstan-17-oic_acid,_delta-lactone;Resolvin_E2	C05949;C05953;C05954;C05955;C05957;C05958;C09125;C09150;C11876;C14504;C14815;C14913;C15159;C18173	12290.3	10913.5	9211.44	12451.2	6909.7	7534.56	6904.59	7286.76	6932.35	7521.58	7538.94	9223.62	11145.1	17607.5	10463.3	9173.51	7195.98	14141.8	7532.81	10532.9	11299.6	9152.21	11687.8	11421.7	10697	7969.25	7503.98	9628.23	10127
neg-M335T263	0.549864	0.610945	none	335.221	4.38778	Prostaglandin A1	C20H32O4	[M-H]-	91.3	Lipids and lipid-like molecules	Fatty Acyls	HMDB0002656	C04685	-	38	5,12-dihydroxy-6,8,10,14-eicosatetraenoic acid;10-hydroxy-11S,12S-epoxy-5Z,8Z,14Z-eicosatrienoic acid;5,20-DiHETE;5(S),11(R)-DiHETE;(5Z,9E,14Z)-(8xi,11R,12S)-11,12-epoxy-8-hydroxyicosa-5,9,14-trienoic Acid;8,20-DiHETE;15-HPETE;5(S),15(R)-DiHETE;Leukotriene B4;5(S)-Hydroperoxyeicosatetraenoic acid;8-iso-PGA1;Prostaglandin A1;Prostaglandin B1;12(S)-HPETE;15(S)-HPETE;Hepoxilin A3;Hepoxilin B3;12(R)-…	HMDB0062409;HMDB0062479;HMDB0062614;HMDB0062615;HMDB0062619;HMDB0062687;HMDB0062688;HMDB0062749;HMDB0001085;HMDB0001193;HMDB0002236;HMDB0002656;HMDB0002982;HMDB0004243;HMDB0004244;HMDB0004688;HMDB0004690;HMDB0004692;HMDB0004693;HMDB0004696;HMDB0004699;HMDB0005050;HMDB0005087;HMDB0005088;HMDB0005089;HMDB0010204;HMDB0010211;HMDB0010216;HMDB0010219;HMDB0011135;HMDB0012498;HMDB0012839;HMDB0034686;HMD…	19	Prostaglandin_B1;Leukotriene_B4;(13E)-(15S)-15-Hydroxy-9-oxoprosta-10,13-dienoate;(13E)-(15S)-15-Hydroxy-9-oxoprosta-11,13-dienoate;8(R)-HPETE;(5Z,9E,14Z)-(8xi,11R,12S)-11,12-Epoxy-8-hydroxyicosa-5,9,14-trienoic_acid;5(S)-HPETE;12(S)-HPETE;15(S)-HPETE;Diterpenoid_SP-II;Portulal;15H-11,12-EETA;Hepoxilin_A3;Hepoxilin_B3;12(R)-HPETE;11H-14,15-EETA;11(R)-HPETE;9(S)-HPETE;8(S)-HPETE	C00959;C02165;C04685;C04686;C04822;C04849;C05356;C05965;C05966;C09087;C09175;C14781;C14808;C14810;C14812;C14813;C14820;C14821;C14823	24353.8	21755.4	16784.5	8554.19	6387.99	16208.9	5554.04	9050.47	7261.29	10308	12910	7178.4	13460	20832.5	11611.5	15367.2	8849.3	14796.6	6794.7	12183.2	20657.1	13443.3	10772.2	21714.6	10575.9	6143.77	7862.01	11532.6	9390.9
neg-M337T179	0.924234	0.295548	none	337.14	2.98551	Bavachinin	C21H22O4	[M-H]-	86.2	Unknown	-	NA	NA	-	2	Nicotine glucuronide;Niazirinin	HMDB0001272;HMDB0032808	1	Aziridyl_benzoquinone	C19333	9071.23	6841.07	5566.9	9249.81	3262.23	3792.48	5437.25	3683.49	2871.32	4797.54	4679.46	4934.24	3555.12	4929.42	3971.74	10429.3	11252.7	6582.95	7578.62	5236.17	5620.9	6429.87	2533.38	8024.61	9540.41	2805.24	8048.24	4303.61	4178.04
neg-M337T232	0.523364	0.66133	none	337.236	3.86981	14,15-DiHETrE	C20H34O4	[M-H]-	86.6	Lipids and lipid-like molecules	Fatty Acyls	HMDB0002265	C14775	(map00590)Arachidonic acid metabolism;(map01100)Metabolic pathways;(map04726)Serotonergic synapse	9	14,15-DiHETrE;8,9-DiHETrE;11,12-DiHETrE;5,6-DHET;12-Keto-tetrahydro-leukotriene B4;10,11-dihydro-leukotriene B4;6,7-dihydro-12-epi-LTB4;Sterebin E;15-Hydroperoxyeicosa-8Z,11Z,13E-trienoate	HMDB0002265;HMDB0002311;HMDB0002314;HMDB0002343;HMDB0002995;HMDB0012504;HMDB0012838;HMDB0035379;HMDB0060106	6	Aphidicolin;Zoapatanol;5,6-DHET;8,9-DHET;11,12-DHET;14,15-DHET	C06088;C09205;C14772;C14773;C14774;C14775	24019.4	3475.56	5659.58	1719.27	4029.31	1925.06	1617.28	5552.81	29831.7	6970.99	20822.4	4580.37	22339.5	63719.2	31627.6	3105.24	2650.07	4415.04	29320.1	2276.17	13564.9	8963.34	3198.05	4275.89	15064.2	1604.65	1355.78	2104.08	6205.49
neg-M337T282	0.170162	1.02309	none	337.236	4.697	10,11-dihydro-leukotriene B4	C20H34O4	[M-H]-	86	Lipids and lipid-like molecules	Fatty Acyls	HMDB0012504	null	-	10	14,15-DiHETrE;8,9-DiHETrE;11,12-DiHETrE;5,6-DHET;12-Keto-tetrahydro-leukotriene B4;10,11-dihydro-leukotriene B4;6,7-dihydro-12-epi-LTB4;Sterebin E;15-Hydroperoxyeicosa-8Z,11Z,13E-trienoate;LysoPC(P-18:0)	HMDB0002265;HMDB0002311;HMDB0002314;HMDB0002343;HMDB0002995;HMDB0012504;HMDB0012838;HMDB0035379;HMDB0060106;HMDB0013122	6	Aphidicolin;Zoapatanol;5,6-DHET;8,9-DHET;11,12-DHET;14,15-DHET	C06088;C09205;C14772;C14773;C14774;C14775	27095.5	12344.4	12257.2	15414.4	6817.82	22363.5	5977.16	8243.19	6606.6	13110	10156.1	9243.66	13144.4	6058.81	26619.9	12663.5	12508.6	33192.9	14045.9	16638.7	25424.6	23448.5	20851.9	14861.9	15438.7	7765.71	21006.4	27970.8	16229.4
neg-M337T374	0.270385	0.928509	none	337.273	6.23212	2-Pentadecylfuran	C19H34O	[M+Hac-H]-	77.9	Organoheterocyclic compounds	Heteroaromatic compounds	HMDB0033609	null	-	0	-	-	1	Glycidyl_oleate	C19426	1727.48	1391.53	6549.21	3951.03	3536.82	1273.48	5773.9	4558.29	1515.81	804.748	2056.24	18655.6	1244.86	1555.32	1577.29	618.536	3754.66	2453.44	8454.39	1629.99	2205.46	9431.39	20400.3	6806.46	1270.67	4065.8	4988.11	10901.8	3872.73
neg-M338T279	0.32332	0.966872	none	338.268	4.64833	N-Oleoylglycine	C20H37NO3	[M-H]-	88.9	Unknown	-	NA	NA	-	8	Oleoyl glycine;15(S)-Hydroxyeicosatrienoic acid;Austroinulin;8-HETrE;3,4-Dimethyl-5-pentyl-2-furannonanoic acid;3,鈥?-鈥婦imethyl-鈥?-鈥媝ropyl-2-鈥媐uranundecanoic acid;12R-hydroxy-5Z,8Z,12Z-eicosatrienoic acid;12(S)-HETrE	HMDB0013631;HMDB0005045;HMDB0036802;HMDB0060052;HMDB0061645;HMDB0061647;HMDB0062290;HMDB0062747	2	2alpha-(Hydroxymethyl)-5alpha-androstane-3beta,17beta-diol;17alpha-Methyl-5alpha-androstane-3beta,11beta,17beta-triol	C14970;C15285	1974.12	1357.62	979.834	1703.3	836.97	1796.65	1852.35	1116.43	2751.21	2117.75	1905.2	1736.71	1655.94	1317.53	1290.31	1766.34	600.201	1893.68	998.592	1646.61	1627.14	2135.37	1816.88	2109.15	1555.91	2451.84	4946.18	2697.29	2651.92
neg-M339T301	0.295819	0.778906	none	339.252	5.02272	15S-Hydroperoxy-11Z,13E-eicosadienoic acid	C20H36O4	[M-H]-	76.8	Lipids and lipid-like molecules	Fatty Acyls	NA	NA	-	0	-	-	0	-	-	9951.82	9154.76	15884.8	18778.8	17291.5	8511.26	17220.8	5695.22	17029.3	6451.3	16142.2	6213.18	9514.12	15363.9	6701.19	14635.9	7865.35	16086.3	16113.2	9459.32	11073.6	9349.61	8329.42	13721.4	10607.1	16617.1	9284.5	11004.2	16124.9
neg-M339T404	0.83675	0.373918	none	339.232	6.74148	2,2'-Methylene-bis(6-tert-butyl-4 methylphenol)	C23H32O2	[M-H]-	88.7	Benzenoids	Phenols	NA	NA	-	3	Plastoquinone 3;1,1'-[1,11-Undecanediylbis(oxy)]bisbenzene;N-Jasmonoylisoleucine	HMDB0033786;HMDB0039762;HMDB0029391	6	Dimethisterone;5alpha,17alpha-Pregn-2-en-20-yn-17-ol_acetate;(3alpha,5beta,11beta,17beta)-9-Fluoro-17-methylandrostane-3,11,17-triol;(3beta,5alpha,11beta,17beta)-9-Fluoro-17-methylandrostane-3,11,17-triol;Lycofawcine;(-)-Jasmonoyl-L-isoleucine	C07628;C15186;C14616;C14883;C09878;C18699	5.87158e+06	5.75862e+06	3.86583e+06	3.73958e+06	5.37183e+06	5.2357e+06	5.38574e+06	3.72994e+06	3.91025e+06	3.15013e+06	5.60408e+06	2.90347e+06	3.33034e+06	3.88227e+06	5.75102e+06	3.24839e+06	3.91933e+06	3.40739e+06	4.12649e+06	5.14716e+06	5.39873e+06	3.98162e+06	5.72199e+06	4.70676e+06	3.83437e+06	3.89755e+06	5.31637e+06	3.27565e+06	5.49926e+06
neg-M339T438	0.0992156	0.864999	none	339.231	7.3003	2,2'-Methylene-bis(6-tert-butyl-4 methylphenol)	C23H32O2	[M-H]-	92.8	Benzenoids	Phenols	NA	NA	-	3	Plastoquinone 3;1,1'-[1,11-Undecanediylbis(oxy)]bisbenzene;N-Jasmonoylisoleucine	HMDB0033786;HMDB0039762;HMDB0029391	4	Dimethisterone;5alpha,17alpha-Pregn-2-en-20-yn-17-ol_acetate;Lycofawcine;(-)-Jasmonoyl-L-isoleucine	C07628;C15186;C09878;C18699	1.75459e+06	4.28398e+06	4.0352e+06	2.3042e+06	5.08414e+06	3.84862e+06	2.8083e+06	3.80472e+06	2.09572e+06	3.59825e+06	749940	1.737e+06	3.59727e+06	1.35543e+06	2.21822e+06	3.5328e+06	4.26658e+06	2.00648e+06	5.06369e+06	661491	2.14515e+06	3.82767e+06	1.43151e+06	2.10709e+06	2.31089e+06	1.0772e+06	4.00399e+06	3.3515e+06	2.28482e+06
neg-M341T327	0.484258	0.614055	none	341.268	5.4447	Hexadecanedioic acid, 3,3,14,14-tetramethyl-	C20H38O4	[M-H]-	91.2	Unknown	-	NA	NA	-	0	-	-	0	-	-	17451.7	10778.6	22397.4	12742.3	12335.2	7805.6	5115.15	7716.58	10282.9	6650.13	7775.6	5456.7	14522.9	6762.69	6905.11	13058.3	14869	17581	10134.5	7785.28	11386.9	11559.1	8444.02	7642.23	7967.84	5056.61	7437.53	9863.91	7949.42
neg-M343T287	0.0127796	1.41296	significant	343.226	4.77563	delta6-Dehydroferruginol	C20H28O	[M+Hac-H]-	80.1	Lipids and lipid-like molecules	Prenol lipids	HMDB0035151	null	-	19	Medroxyprogesterone;17-HDoHE;19(20)-EpDPE;16(17)-EpDPE;Medrysone;Testosterone Propionate;Anacardic acid;3-Hydroxyneogrifolin;10-HDoHE;11-HDoHE;16-HDoHE;20-HDoHE;4-HDoHE;7-HDoHE;8-HDoHE;4-Hydroxy-all-trans-retinyl acetate;Fusidic Acid;Phytolaccinic acid;Pokeberrygenin	HMDB0001939;HMDB0010213;HMDB0013620;HMDB0013621;HMDB0014398;HMDB0015489;HMDB0033896;HMDB0039885;HMDB0060037;HMDB0060040;HMDB0060047;HMDB0060048;HMDB0060049;HMDB0060050;HMDB0060051;HMDB0060112;HMDB0015570;HMDB0034640;HMDB0034653	12	Lamtidine;Medroxyprogesterone;Testosterone_propionate;Medrysone;16-Propyl-3-methoxy-estra-1,3,5(10)-triene-16beta,17beta-diol;17-Methylandrosta-4,6-diene-3beta,17beta-diol_3-acetate;11alpha-Hydroxy-12alpha-methyl-pregn-4-ene-3,20-dione;3beta-(Acetyloxy)-5alpha-androst-16-ene-16-carboxaldehyde;17beta-(Hydroxymethyl)androst-4-en-3-one_acetate;17beta-Hydroxy-5alpha-androst-1-en-3-one_propionate;22-H…	C11804;C07119;C08158;C14643;C14934;C14954;C14964;C15001;C15064;C15273;C20855;C06694	9912.53	3812.54	484.94	647.57	1701.55	2851.86	4469.9	10410.2	6436.02	5936.15	11330.8	14622.3	4691.81	4307.03	7702.01	684.295	13197.4	3202.55	6078.91	7208.1	5437.52	8417.78	7564.96	11642.9	8762.85	2987.33	12881	9755.52	5648.84
neg-M345T275	0.453979	0.661306	none	345.241	4.58091	Cardanoldiene	C21H32O	[M+FA-H]-	85.7	Benzenoids	Benzene and substituted derivatives	HMDB0029816	null	-	27	Methyl-[10]-shogaol;Ginkgoic acid;Siderol;ent-17-Acetoxy-16b-kauran-19-al;Volemolide;(R)-3,4-Dihydro-8-hydroxy-3-tridecyl-1H-2-benzopyran-1-one;6-Keto-decanoylcarnitine;DG(14:0/22:2(13Z,16Z)/0:0);DG(14:1(9Z)/22:1(13Z)/0:0);DG(16:0/20:2(11Z,14Z)/0:0);DG(16:1(9Z)/20:1(11Z)/0:0);DG(18:0/18:2(9Z,12Z)/0:0);DG(18:1(11Z)/18:1(11Z)/0:0);DG(18:1(11Z)/18:1(9Z)/0:0);DG(18:1(9Z)/18:1(11Z)/0:0);DG(18:1(9Z)/18…	HMDB0031465;HMDB0033897;HMDB0034944;HMDB0036722;HMDB0041001;HMDB0041302;HMDB0013202;HMDB0007030;HMDB0007058;HMDB0007109;HMDB0007137;HMDB0007161;HMDB0007188;HMDB0007189;HMDB0007217;HMDB0007218;HMDB0007245;HMDB0007389;HMDB0007417;HMDB0007618;HMDB0007646;HMDB0055972;HMDB0056140;HMDB0056159;HMDB0056177;HMDB0056178;HMDB0056197	3	Ginkgoic_acid;Taxa-4(20),11(12)-dien-5alpha-acetoxy-10beta-ol;3alpha,21-Dihydroxy-D-homo-5beta-pregn-17a(20)-en-11-one	C10794;C11898;C14976	764.706	505.248	469.959	883.079	754.267	312.358	321.33	2422.78	633.261	391.064	437.439	835.677	3310.05	1538.98	450.493	540.985	1645.78	616.622	478.401	836.911	856.594	1208.34	501.434	1552.78	864.613	1424.66	550.459	437.167	1896.22
neg-M345T303	0.0627318	0.882679	none	345.242	5.05018	Ginkgolic acid I	C22H34O3	[M-H]-	82.1	Benzenoids	Benzene and substituted derivatives	HMDB0033897	C10794	-	7	Methyl-[10]-shogaol;Ginkgoic acid;Siderol;ent-17-Acetoxy-16b-kauran-19-al;Volemolide;(R)-3,4-Dihydro-8-hydroxy-3-tridecyl-1H-2-benzopyran-1-one;6-Keto-decanoylcarnitine	HMDB0031465;HMDB0033897;HMDB0034944;HMDB0036722;HMDB0041001;HMDB0041302;HMDB0013202	3	Ginkgoic_acid;Taxa-4(20),11(12)-dien-5alpha-acetoxy-10beta-ol;3alpha,21-Dihydroxy-D-homo-5beta-pregn-17a(20)-en-11-one	C10794;C11898;C14976	8403.15	4627.04	2100.53	3688.82	1535.75	2959.91	5472.99	10369.6	8975.98	5199.24	8684.38	10571.1	4638.34	3912.72	5000.48	2334.98	6327.35	5651.01	6509.21	12336.2	4407.07	7329.01	7149.64	8743.72	10094.7	2341.55	10421.8	5253.32	5877.81
neg-M345T313	0.520961	0.671146	none	345.278	5.21948	Irisresorcinol	C23H38O2	[M-H]-	86.1	Benzenoids	Phenols	HMDB0038532	null	-	7	3-Hydroxy-1-phenyl-1-heptadecanone;5-(12-Heptadecenyl)-1,3-benzenediol;5-(2-Heptadecenyl)-1,3-benzenediol;Irisresorcinol;Hexadecyl Benzoic acid;4,8 Dimethylnonanoyl carnitine;Undecanoylcarnitine	HMDB0035678;HMDB0038527;HMDB0038531;HMDB0038532;HMDB0094685;HMDB0006202;HMDB0013321	1	5-(Heptadec-12-enyl)resorcinol	C10802	5259.24	5104.18	13473.8	8421.55	2347.72	8941.75	3551.97	4278.43	3055.33	4677.14	4757.98	4124.07	5277.85	8112.53	14987.1	5766.19	8149.2	5169.9	3819.83	20545.3	15337.5	6158.66	3264.88	6186.51	8451.78	3422.03	8996.37	8099.59	7358.73
neg-M346T198	0.453373	0.727192	none	346.05	3.30567	2'-Deoxyguanosine 5'-monophosphate	C10H14N5O7P	[M-H]-	72.3	Nucleosides, nucleotides, and analogues	Purine nucleotides	HMDB0001044	C00362	(map00230)Purine metabolism;(map01100)Metabolic pathways	2	5'-Hydroxypiroxicam;(卤)-Fenarimol	HMDB0014096;HMDB0040599	2	Fenarimol;Triarimol	C11226;C18932	1405.58	642.397	260.109	380.021	418.969	1919.09	2298.8	1658.34	418.089	215.534	1262.52	1404.72	1312.76	808.662	1999.76	629.542	410.71	618.325	956.913	1353.54	1369.51	1296.49	603.029	697.277	653.744	1582.79	307.41	1141.29	326.017
neg-M347T264	0.279331	0.925602	none	347.221	4.39985	11-Deoxy-11-methylene-15-ketoprostaglandin D2	C21H32O4	[M-H]-	78.4	Unknown	-	NA	NA	-	9	3b,15b,17a-Trihydroxy-pregnenone;3b,17a,21-Trihydroxypregnenone;3a,21-Dihydroxy-5b-pregnane-11,20-dione;11b,21-Dihydroxy-5b-pregnane-3,20-dione;17a,21-Dihydroxypreg-nenolone;7'-Carboxy-alpha-chromanol;[10]-Gingerdione;[8]-Paradyl acetate;9alpha-(3-Methyl-2E-pentenoyloxy)-4S-hydroxy-10(14)-oplopen-3-one	HMDB0000353;HMDB0000382;HMDB0006755;HMDB0006757;HMDB0006762;HMDB0012848;HMDB0029475;HMDB0040641;HMDB0040954	5	11beta,21-Dihydroxy-5beta-pregnane-3,20-dione;3alpha,21-Dihydroxy-5beta-pregnane-11,20-dione;17alpha,21-Dihydroxypregnenolone;3alpha,17alpha-Dihydroxy-5beta-pregnane-11,20-dione;Protomycinolide_IV	C05475;C05478;C05487;C14598;C15685	8449.24	4818.08	8409.69	3710.01	1952.35	6365.53	3236.11	6139.56	4050.46	4681.82	2499.81	4974.74	8769.92	11459.4	5594.78	5787.16	2689.9	11965.6	2960.08	8926.35	5981.54	5007.49	7349.68	6681.97	7130.67	2350.63	3213.1	7369.68	4885.95
neg-M347T280	0.306239	0.918974	none	347.257	4.66786	Cardanolmonoene	C21H34O	[M+FA-H]-	85.9	Benzenoids	Phenols	HMDB0030482	null	-	113	2-Hydroxy-6-pentadecylbenzoic acid;Tridecyl phloretate;ent-16b,19-Kauranediol 19-acetate;3-hydroxydecanoyl carnitine;DG(14:0/22:0/0:0);DG(16:0/20:0/0:0);DG(18:0/18:0/0:0);DG(20:0/16:0/0:0);DG(22:0/14:0/0:0);Glycerol 1,2-dioctadecanoate;DG(14:0/0:0/22:0);DG(16:0/0:0/20:0);DG(18:0/0:0/18:0);DG(i-12:0/i-24:0/0:0);DG(i-12:0/0:0/i-24:0);DG(12:0/i-24:0/0:0);DG(12:0/0:0/i-24:0);DG(i-14:0/22:0/0:0);DG(i-…	HMDB0029683;HMDB0035477;HMDB0036801;HMDB0061636;HMDB0007028;HMDB0007107;HMDB0007158;HMDB0007359;HMDB0007588;HMDB0031012;HMDB0055957;HMDB0056011;HMDB0056036;HMDB0093131;HMDB0093132;HMDB0093133;HMDB0093134;HMDB0093413;HMDB0093414;HMDB0093415;HMDB0093416;HMDB0093417;HMDB0093418;HMDB0093556;HMDB0093557;HMDB0093558;HMDB0093559;HMDB0093560;HMDB0093561;HMDB0093562;HMDB0093563;HMDB0093564;HMDB0093565;HMD…	2	6-Pentadecylsalicylic_acid;17beta-Hydroxy-2alpha-(methoxymethyl)-17-methyl-5alpha-androstan-3-one	C10759;C14919	1523.47	1142.53	1218.86	2713.7	1900.63	653.751	532.672	2208.27	1047.64	833.288	1403.48	2903.01	7555.03	4365.41	1368.63	1481.93	2680.65	1594.18	1493.25	2557.87	1531.75	3123.74	1351.76	2249.02	2784.59	1920.75	1563.75	1172.13	6167.7
neg-M347T314	0.975531	0.165557	none	347.293	5.2277	5-Heptadecyl-1,3-benzenediol	C23H40O2	[M-H]-	85.9	Benzenoids	Phenols	HMDB0038530	null	-	1	5-Heptadecyl-1,3-benzenediol	HMDB0038530	0	-	-	1879.56	1745.7	2273.23	2022.43	845.482	1745.51	1387.74	1565.02	1236.11	2276.23	1339.95	1412.86	1710.02	2956.95	2725.03	2246.53	1462.21	3271.29	748.962	4726.92	1806.02	1071.57	1523.21	1960.67	1957.92	1037.95	1486.89	2973.03	1304.95
neg-M347T347	0.580456	0.598341	none	347.293	5.78238	5-Heptadecyl-1,3-benzenediol	C23H40O2	[M-H]-	86.1	Benzenoids	Phenols	HMDB0038530	null	-	1	5-Heptadecyl-1,3-benzenediol	HMDB0038530	0	-	-	3841.92	3996.29	5194	5627.46	842.372	2736.89	2371.03	2655.39	1095.89	3016.44	1805.7	3297.83	5198.56	5886.17	4610.83	2665.43	1292.68	5198.71	2034.15	3543.45	6015.23	1696.88	2450.34	4654.71	5533.36	2772.17	4008.76	5376.07	2404.27
neg-M349T283	0.915893	0.193799	none	349.236	4.70885	Pregnanetriolone	C21H34O4	[M-H]-	90.4	Lipids and lipid-like molecules	Sterol Lipids	HMDB0041997	C15368	-	7	Tetrahydrocorticosterone;5a-Tetrahydrocorticosterone;Tetrahydrodeoxycortisol;MG(0:0/18:4(6Z,9Z,12Z,15Z)/0:0);MG(18:4(6Z,9Z,12Z,15Z)/0:0/0:0);(S)-[10]-Gingerol;Pregnanetriolone	HMDB0000268;HMDB0000449;HMDB0005972;HMDB0011541;HMDB0011571;HMDB0033616;HMDB0041997	6	Tetrahydrocorticosterone;3alpha,20alpha,21-Trihydroxy-5beta-pregnan-11-one;3alpha,17alpha,21-Trihydroxy-5beta-pregnan-20-one;5beta-Pregnane-3alpha,17alpha,20alpha-triol-11-one;3alpha,11beta,17alpha-Trihydroxy-5beta-pregnan-20-one;(10)-Gingerol	C05476;C05483;C14594;C15368;C15403;C17496	21453.1	28119.2	38992	11108.9	13533.9	16768.1	9632.38	13415.9	11094.7	19658.7	13116.4	11253.8	22976.2	47973.6	21048.5	19023.8	13198.2	41298.7	10467.3	37108.2	19881.9	23090	25985	19481.1	24506.9	9956.83	14441.5	21156	17496.3
neg-M350T166	0.719377	0.444912	none	350.149	2.76608	Phenylalanyl-Tryptophan	C20H21N3O3	[M-H]-	89.5	Organic acids and derivatives	Carboxylic acids and derivatives	HMDB0029006	null	-	4	9-(beta-D-Ribofuranosyl)zeatin;Phenylalanyl-Tryptophan;Tryptophyl-Phenylalanine;Mitomycin	HMDB0030388;HMDB0029006;HMDB0029090;HMDB0014450	5	O-beta-D-Xylosylzeatin;trans-Zeatin_riboside;cis-Zeatin_riboside;Aniflorine;Mitomycin	C03300;C16431;C16449;C10635;C06681	7980.61	7795.36	5731.16	11483.2	6316.92	9241.63	8131.36	10118.9	11255	10117.6	4997.35	10737.2	9795.04	8091.41	7253.68	8019.49	6841	6625.2	6731.68	8280.12	8467.13	11946.5	8517.23	7408.24	7751.09	9667.57	3383.99	15809.9	9526.38
neg-M353T182	0.76559	0.526099	none	353.032	3.03576	Dihydronaringenin-O-sulphate	C15H14O8S	[M-H]-	72	Phenylpropanoids and polyketides	Linear 1,3-diarylpropanoids	HMDB0059996	null	-	2	Cyclovariegatin;Dihydronaringenin-O-sulphate	HMDB0029682;HMDB0059996	0	-	-	8152.32	7097.38	3471.86	407.59	744.49	461.686	350.649	3176.64	373.918	9775.96	721.105	5372.81	1331.7	800.497	801.534	479.267	2474.49	1020.55	206.212	4052.85	3312.48	2031.73	280.8	27027.7	533.371	10251.5	510.408	288.067	6325.16
neg-M355T149	0.33304	0.852027	none	355.125	2.481	3.alpha.-Galactobiose-CH3	C13H24O11	[M-H]-	80.4	Unknown	-	NA	NA	-	6	4-O-Methylgalactinol;Galactopinitol B;Galactopinitol A;D-Pinitol 2-O-alpha-D-Galactopyranosyl;Vulgaxanthin I;Isosyringinoside	HMDB0033558;HMDB0035321;HMDB0039475;HMDB0041487;HMDB0029840;HMDB0040814	2	Vulgaxanthin-I;5''-Phosphoribostamycin	C08568;C18004	1569.62	1792.5	1276.96	2177.86	1582.43	1472.21	1661.02	1946.12	2112.05	1561.25	2400	2724.84	2164.2	2010.48	1358.29	1553.77	1372.38	1351.17	2272.82	1618.96	1506.38	2131.01	2258.62	2550.89	1947.7	2392.96	1421.38	1594.81	1700.23
neg-M355T359	0.547065	0.536229	none	355.283	5.98012	FAHFA 21:0; FAHFA(18:0/3:0)	C21H40O4	[M-H]-	85.6	Lipids and lipid-like molecules	Fatty Acyls	-	-	-	7	MG(0:0/18:1(11Z)/0:0);MG(0:0/18:1(9Z)/0:0);MG(18:1(11Z)/0:0/0:0);MG(18:1(9Z)/0:0/0:0);Stearoyllactic acid;3-(2-Heptenyloxy)-2-hydroxypropyl undecanoate;Monooleoylglycerol	HMDB0011536;HMDB0011537;HMDB0011566;HMDB0011567;HMDB0033372;HMDB0034031;HMDB0094684	0	-	-	2444.94	2958.99	10915.5	15056.3	2072.08	1770.57	4991.03	2374.82	1957.49	2264.26	2801.26	2905.3	5730.98	12418.6	2043.43	2879.37	9359.83	2849.42	2322.57	6708.19	5848.12	1662.22	2959.98	2513.34	2518.77	2103.57	2290.5	2903.71	2646.31
neg-M355T386	0.0149893	1.71006	significant	355.226	6.43914	14-HDoHE	C23H32O3	[M-H]-	74.5	Lipids and lipid-like molecules	Fatty Acyls	HMDB0060044	null	-	2	1-Formylneogrifolin;14-HDoHE	HMDB0039880;HMDB0060044	3	Arachidonyltrifluoromethane;Estradiol_valerate;16-Dehydropregnenolone_acetate	C01397;C12859;C14503	82080.3	89885.7	84627.5	91478.3	97024.8	91224.9	86543.3	89759.5	80865.4	85969.9	90527.2	78117.1	75736.3	87459.8	102336	89213.3	94955	96358.6	96114.2	77969.4	93750.9	79534.1	96170.2	67513.8	82391.3	83093.4	79928.7	84260.8	81060.9
neg-M357T169	0.452725	0.99181	none	357.06	2.81067	Psoromic acid	C18H14O8	[M-H]-	76.2	Unknown	-	NA	NA	-	1	5,4'-Dihydroxy-3,3'-dimethoxy-6:7-methylenedioxyflavone	HMDB0029272	1	Versiconal	C20507	3346.41	3409.79	4045.15	4427.35	4938.5	3962	5219.73	3262.03	3525.46	2800.48	3238.87	2899.01	3330.73	4557.77	3364.49	3181.35	3976.81	2849.44	3379.35	2769.57	3104.53	4547.47	5138.58	2789.34	2647.82	3172.22	4009.09	3475.44	2985.11
neg-M357T283	0.1409	1.1221	none	357.263	4.71673	13,14-Dihydro PGF-1a	C20H38O5	[M-H]-	84	Lipids and lipid-like molecules	Fatty Acyls	HMDB0005076	null	-	1	13,14-Dihydro PGF-1a	HMDB0005076	0	-	-	1272.22	1382.45	2024.29	763.46	703.308	1139.41	823.788	1706.33	625.502	972.611	827.187	395.367	939.762	1558.74	683.972	1562.71	1400.53	1561.17	1099.52	1571.3	1262.59	1200.17	817.854	953.783	646.362	603.411	712.262	1168.01	544.929
neg-M359T183	0.385529	0.629259	none	359.079	3.0483	Clobazam	C16H13ClN2O2	[M+Hac-H]-	71.5	Organoheterocyclic compounds	Benzodiazepines	HMDB0014493	null	-	10	Rosmarinic acid;Acerosin;Jaceidin;Majoranin;Sudachitin;Sideritiflavone;3,5,6-Trihydroxy-3',4',7-trimethoxyflavone;Agamanone;3,5,8-Trihydroxy-3',4',7-trimethoxyflavone;O-Desmethylindomethacin	HMDB0003572;HMDB0030812;HMDB0033819;HMDB0037334;HMDB0037335;HMDB0038356;HMDB0040344;HMDB0040472;HMDB0040877;HMDB0060545	11	Rosmarinate;Chrysosplenol_D;6-Methoxyaromadendrin_3-O-acetate;Acerosin;Chrysosplenol_C;Oxyanin_A;Oxyanin_B;Thymonin;Arcapillin;Irigenin;Versiconol	C01850;C04552;C09764;C09982;C10031;C10115;C10116;C10191;C17787;C17957;C20508	943.631	801.19	1236.11	1008.69	1151.45	1665.35	739.733	662.576	972.841	550.581	497.265	761.094	843.814	895.265	1070.33	902.281	972.63	631.363	664.942	996.544	907.401	525.715	914.304	1639.35	1124.62	477.059	501.953	879.947	815.8
neg-M359T199	0.433649	0.796001	none	359.185	3.32135	Cortisone	C21H28O5	[M-H]-	72.1	Lipids and lipid-like molecules	Sterol Lipids	HMDB0002802	C00762	(map00140)Steroid hormone biosynthesis;(map01100)Metabolic pathways;(map04960)Aldosterone-regulated sodium reabsorption;(map05200)Pathways in cancer;(map05215)Prostate cancer;(map07225)Glucocorticoid and meneralocorticoid receptor agonists/antagonists	8	Arginyl-Tryptophan;Tryptophyl-Arginine;Aldosterone;Cortisone;19-Oic-deoxycorticosterone;Prednisolone;Tricyclodehydroisohumulone;7-Methylrosmanol	HMDB0028720;HMDB0029077;HMDB0000037;HMDB0002802;HMDB0012613;HMDB0014998;HMDB0030165;HMDB0035813	6	Cortisone;Aldosterone;Prednisolone;Cinerin_II;Tricyclodehydroisohumulone;Aldosterone_hemiacetal	C00762;C01780;C07369;C09846;C10723;C18039	2880.4	2893.68	2564.94	1862.42	3678.53	7591.71	1925.73	1832.72	2296.45	2628.34	3145.55	3504.81	3477.62	2564.73	2601.18	2183.31	2460.75	3084.1	2751.86	4638.98	3128.89	3492.74	3031.18	3847.11	2176.06	1348.52	1368.72	1378.32	2732.52
neg-M361T198	0.984296	0.0836024	none	361.201	3.29892	Trilobinone	C20H28O3	[M+FA-H]-	70.2	Lipids and lipid-like molecules	Prenol lipids	HMDB0038885	null	-	8	Cortisol;18-Hydroxycorticosterone;17a,21-Dihydroxy-5b-pregnane-3,11,20-trione;Hydrocortisone;Isohumulone A;Adhumulone;5-Hydroxy-4-methoxy-5-(1-oxo-9,12,15-hexadecatrienyl)-2(5H)-furanone;(R)-Humulone	HMDB0000063;HMDB0000319;HMDB0006758;HMDB0014879;HMDB0030026;HMDB0030138;HMDB0032095;HMDB0034090	8	Cortisol;18-Hydroxycorticosterone;4,5alpha-Dihydrocortisone;17alpha,21-Dihydroxy-5beta-pregnane-3,11,20-trione;11beta,21-Dihydroxy-3,20-oxo-5beta-pregnan-18-al;Poststerone;Humulone;16alpha-Hydroxycorticosterone	C00735;C01124;C03588;C05469;C05473;C08837;C10695;C15034	2854.78	4853.21	2668.1	2001.67	2252.01	1608.6	955.899	1101.3	3090.15	3661.08	3369.06	2136.38	5405.43	3446.13	2076.74	2447.73	4072.49	2933.45	3727.83	3885.37	3973.59	2895.29	2561.76	2832.52	1780.33	897.927	1837.47	1317.63	2468.81
neg-M361T275	0.463811	0.737031	none	361.236	4.58618	ent-16a-Hydroxy-17-acetoxy-19-kauranal	C22H34O4	[M-H]-	87.2	Lipids and lipid-like molecules	Prenol lipids	HMDB0041495	null	-	8	19,20-DiHDPA;Annosquamosin A;Annoglabasin B;Lycopersiconolide;Dimethyl ent-16alpha-kaurane-17,19-dioate;Epoxysiderol;(Z)-2,4-Dihydroxy-6-(8-pentadecenyl)benzoic acid;ent-16a-Hydroxy-17-acetoxy-19-kauranal	HMDB0010214;HMDB0031137;HMDB0033398;HMDB0033677;HMDB0036315;HMDB0036704;HMDB0039226;HMDB0041495	2	Di-n-heptyl_phthalate;10beta,14beta-Dihydroxytaxa-4(20),11-dien-5alpha-yl_acetate	C14575;C20151	6597.08	12744	17954.7	3886.53	4062.12	9047.05	4420.49	4536.72	7461.11	7712.67	3131.77	2775.55	12630.1	22090	14214.6	9461.35	4984.44	6299.39	6553.88	9468.05	8533.66	8751.01	12593.5	5533.41	14892.6	6087.15	3311.56	10370.7	11344.3
neg-M361T334	0.0254125	1.44736	significant	361.185	5.57207	.alpha.-Hydroxyfarnesylphosphonic acid	C15H27O4P	[M+Hac-H]-	78.3	Organic acids and derivatives	-	NA	NA	-	0	-	-	2	17,21-Epoxy-9-fluoro-11beta-hydroxypregn-4-ene-3,20-dione;Pefurazoate	C15309;C18480	3033.13	3928.2	3922.38	3862.15	4155.96	2877.56	4296.9	3407.48	3477.69	2955.91	3457.86	2525.34	2760.24	3533.63	2788.17	3007.94	3385.13	3003.1	3507.42	3030.88	2583.77	2846.07	2996.67	2991.05	2916.87	2878.47	3541.97	3833.44	3510.81
neg-M363T293	0.373738	0.818642	none	363.252	4.8796	16,16-Dimethylprostaglandin A1	C22H36O4	[M-H]-	88.8	Unknown	-	NA	NA	-	2	6-O-Acetylaustroinulin;7-O-Acetylaustroinulin	HMDB0036803;HMDB0036804	0	-	-	19232.7	21105.1	37594.8	19441.7	8851.23	20849.6	8727.09	19067.9	10394.3	22413.9	9807.21	8410.42	29187.7	43705.7	20376.1	19996.2	12877.6	24917.6	11305.7	29266.2	25008.8	27714.1	24377	17711.2	32595.2	10604.1	13657.1	21932.3	14789.8
neg-M367T192	0.411734	0.742818	none	367.158	3.20612	Epitestosterone sulfate	C19H28O5S	[M-H]-	93.3	Lipids and lipid-like molecules	Sterol Lipids	HMDB0013230	NA	-	8	2',4-Dihydroxy-4',6'-dimethoxy-3'-prenylchalcone;9-Hydroxy-4-(3,7-dimethyl-2,6-octadienyloxy)-psoralen;Kanzonol P;Dehydroepiandrosterone sulfate;Testosterone sulfate;Epitestosterone sulfate;(2S)-2-Butanol O-[b-D-Apiofuranosyl-(1->6)-b-D-glucopyranoside];Lomefloxacin	HMDB0038815;HMDB0039057;HMDB0041193;HMDB0001032;HMDB0002833;HMDB0013230;HMDB0041255;HMDB0015113	3	4,4-Bis[4-(acetyloxy)phenyl]3-hexanone;Dehydroepiandrosterone_sulfate;Lomefloxacin	C15145;C04555;C07078	101203	181597	193934	70249.8	307821	8993.38	15036.1	79745.3	127936	212582	229119	508135	296740	155657	210094	292153	300567	42161	384491	158833	217983	202622	310602	289149	80084.6	432669	40028.7	12307.2	239835
neg-M367T288	0.846529	0.35847	none	367.211	4.80302	Methoxyfenozide	C22H28N2O3	[M-H]-	75.5	Unknown	-	NA	NA	-	0	-	-	0	-	-	3373.14	3021.62	2418.16	3169.41	4479.52	3755.84	3221.05	3013.5	2872.47	2759.04	1929.45	3279.82	3051.11	1965.93	3198.24	3655.99	3151.86	2550.62	4701.01	2865.18	3187.34	2372.99	3836.87	2914.09	2167.16	2105.91	2319.98	2152.85	2475.16
neg-M369T197	0.138611	1.18364	none	369.173	3.27735	5.alpha.-Androstan-3.beta.-ol-17-one sulfate	C19H30O5S	[M-H]-	92.2	Lipids and lipid-like molecules	Sterol Lipids	NA	NA	-	7	Licarin C;Kanzonol R;Lorcainide;Androsterone sulfate;5a-Dihydrotestosterone sulfate;Etiocholanolone sulfate;Epiandrosterone Sulfate	HMDB0033319;HMDB0041099;HMDB0041918;HMDB0002759;HMDB0006278;HMDB0013232;HMDB0062657	4	Calanolide_A;3,17beta-Diacetoxyestra-1,3,5(10)-trien-6-one;6-Linalyl-2-O,3-dimethylflaviolin;7-O-Geranyl-2-O,3-dimethylflaviolin	C09147;C15313;C21002;C21003	53381	221700	75382	42675.3	148874	5801.66	6045.99	154459	34859.6	69793.2	99722.6	221578	163511	90692.6	56795.6	154519	186753	13216.4	78448.3	60470.4	72874.1	45274.5	109528	106741	36634.5	255979	11263.2	5172.15	206668
neg-M373T281	0.547682	0.846782	none	373.273	4.68839	3b-Hydroxy-5-cholenoic acid	C24H38O3	[M-H]-	73.1	Lipids and lipid-like molecules	Sterol Lipids	HMDB0000308	null	-	3	3b-Hydroxy-5-cholenoic acid;2-(10-Heptadecenyl)-6-hydroxybenzoic acid;D8'-Merulinic acid C	HMDB0000308;HMDB0038522;HMDB0041453	3	3-Oxo-5beta-cholanate;3beta,21-Dihydroxy-4,4,14-trimethyl-5alpha-pregn-8-en-20-one;3beta-[(Tetrahydro-2H-pyran-2-yl)oxy]androst-5-en-17beta-ol	C03070;C14991;C15345	1334.84	1403.26	1094.16	915.758	1138.57	577.378	973.919	1353.79	1123.47	1703.95	997.999	1709.19	2042.53	1276.77	1299.83	1623.05	1018.99	2701.54	1918.76	2460.33	1602.8	2027.89	1439.35	1789.38	1325	683.145	1064.86	2242.54	1239.75
neg-M375T198	0.317235	0.987831	none	375.191	3.29493	11,12,14-Trihydroxy-7-methoxy-8,11,13-abietatrien-20,6-olide	C21H28O6	[M-H]-	71.4	Lipids and lipid-like molecules	Prenol lipids	HMDB0031932	null	-	2	Enalapril;Remifentanil	HMDB0014722;HMDB0015036	5	Enalapril;Remifentanil;Etoxazole;Musaroside;Vernadigin	C06977;C08021;C18495;C08875;C08884	811.971	3521.45	3155.83	1196.3	1012.42	23769.2	917.265	2307.2	1132.04	1495.06	1125.36	1481.6	1082.8	1939.78	2420.1	1520.97	2431.54	1918.82	1522.67	1188.27	2028.55	2534.23	2893.57	2305.97	1786.69	1407.86	907.877	805.005	1949.58
neg-M375T288	0.472144	0.702957	none	375.252	4.80307	10'-Apo-beta-carotenal	C27H36O	[M-H]-	71.4	Lipids and lipid-like molecules	Prenol lipids	HMDB0059605	null	-	4	MG(0:0/20:5(5Z,8Z,11Z,14Z,17Z)/0:0);MG(20:5(5Z,8Z,11Z,14Z,17Z)/0:0/0:0);9'-Carboxy-gamma-chromanol;[12]-Gingerdione	HMDB0011550;HMDB0011580;HMDB0012868;HMDB0039278	3	3-Acetyl-5alpha-androstane-3beta,17beta-diol_3-acetate;5alpha-Androstane-3beta,17beta-diol_diacetate;Loxtidine	C15157;C15346;C11805	8608.33	6716.61	8427.2	3546.81	4619.67	6678.42	2558.21	3569.39	3802.92	5583.62	2596.22	2914.21	7114.85	15111.1	6385.08	6615.19	6968.59	11727.8	2546.73	8413.96	6049.28	4122.95	4739.52	4281.75	6844.41	4474.65	5410.48	7416.72	4372.53
neg-M375T302_2	0.340996	0.941771	none	375.288	5.03458	7a-Hydroxy-5b-cholanic acid	C24H40O3	[M-H]-	87.2	Lipids and lipid-like molecules	Sterol Lipids	HMDB0002492	null	-	79	Allolithocholic acid;Isoallolithocholic acid;Isolithocholic acid;Lithocholic acid;12b-Hydroxy-5b-cholanoic acid;7a-Hydroxy-5b-cholanic acid;2-Hydroxylauroylcarnitine;3-hydroxydodecanoyl carnitine;DG(16:0/24:0/0:0);DG(18:0/22:0/0:0);DG(20:0/20:0/0:0);DG(22:0/18:0/0:0);DG(24:0/16:0/0:0);DG(16:0/0:0/24:0);DG(18:0/0:0/22:0);DG(20:0/0:0/20:0);DG(i-15:0/a-25:0/0:0);DG(i-15:0/0:0/a-25:0);DG(15:0/a-25:0/…	HMDB0000381;HMDB0000713;HMDB0000717;HMDB0000761;HMDB0002431;HMDB0002492;HMDB0013164;HMDB0061638;HMDB0007122;HMDB0007173;HMDB0007368;HMDB0007593;HMDB0007794;HMDB0056013;HMDB0056038;HMDB0056062;HMDB0093590;HMDB0093591;HMDB0093592;HMDB0093593;HMDB0093594;HMDB0093595;HMDB0093698;HMDB0093699;HMDB0093700;HMDB0093701;HMDB0093983;HMDB0093984;HMDB0093985;HMDB0093986;HMDB0093987;HMDB0093988;HMDB0094089;HMD…	2	Lithocholic_acid;Isolithocholate	C03990;C17658	4805.36	6891.28	3564.02	2311.49	1632.76	1076.51	1961.12	1788.68	2016.25	4761.42	1947.08	1336.96	1178.15	1685.09	3904.12	2296.8	1956.82	960.401	1740.36	5818.6	3943.11	5951.37	3152.05	21382.7	3757.92	1890.11	2228.82	3781.45	1542.04
neg-M375T324	0.771727	0.519317	none	375.288	5.40277	Isolithocholic acid	C24H40O3	[M-H]-	83.9	Lipids and lipid-like molecules	Sterol Lipids	HMDB0000717	C17658	(map00121)Secondary bile acid biosynthesis	79	Allolithocholic acid;Isoallolithocholic acid;Isolithocholic acid;Lithocholic acid;12b-Hydroxy-5b-cholanoic acid;7a-Hydroxy-5b-cholanic acid;2-Hydroxylauroylcarnitine;3-hydroxydodecanoyl carnitine;DG(16:0/24:0/0:0);DG(18:0/22:0/0:0);DG(20:0/20:0/0:0);DG(22:0/18:0/0:0);DG(24:0/16:0/0:0);DG(16:0/0:0/24:0);DG(18:0/0:0/22:0);DG(20:0/0:0/20:0);DG(i-15:0/a-25:0/0:0);DG(i-15:0/0:0/a-25:0);DG(15:0/a-25:0/…	HMDB0000381;HMDB0000713;HMDB0000717;HMDB0000761;HMDB0002431;HMDB0002492;HMDB0013164;HMDB0061638;HMDB0007122;HMDB0007173;HMDB0007368;HMDB0007593;HMDB0007794;HMDB0056013;HMDB0056038;HMDB0056062;HMDB0093590;HMDB0093591;HMDB0093592;HMDB0093593;HMDB0093594;HMDB0093595;HMDB0093698;HMDB0093699;HMDB0093700;HMDB0093701;HMDB0093983;HMDB0093984;HMDB0093985;HMDB0093986;HMDB0093987;HMDB0093988;HMDB0094089;HMD…	2	Lithocholic_acid;Isolithocholate	C03990;C17658	903.115	2423.18	807.403	732.092	1389.68	1099.28	777.075	3184.01	1226.89	1628.34	617.998	595.661	1127.38	1428.36	832.388	775.63	727.773	1040.61	693.188	2302.61	4162.24	4007.94	708.366	4587.16	894.019	768.915	390.838	547.038	2458.3
neg-M377T235	0.0393102	1.00515	significant	377.268	3.90922	5-(8-Pentadecenyl)-1,3-benzenediol	C21H34O2	[M+Hac-H]-	71.1	Benzenoids	Benzene and substituted derivatives	HMDB0030983	C10770	-	7	2-Arachidonylglycerol;MG(0:0/20:4(8Z,11Z,14Z,17Z)/0:0);MG(20:4(5Z,8Z,11Z,14Z)/0:0/0:0);MG(20:4(8Z,11Z,14Z,17Z)/0:0/0:0);1-Acetoxy-2-hydroxy-5,12,15-heneicosatrien-4-one;[12]-Gingerol;Persenone A	HMDB0004666;HMDB0011549;HMDB0011578;HMDB0011579;HMDB0035273;HMDB0036356;HMDB0036568	2	2-Arachidonoylglycerol;1-Arachidonoylglycerol	C13856;C13857	4388.33	7641	1003.57	7782.44	5940.18	1671.06	2307.58	4734.1	5973.95	5161.36	3014.36	3545.85	6579.72	3197.04	1751	4224.76	5265.42	4883.13	3251.77	2622.46	4706.6	5382.02	3384.57	5205.64	8439.79	3667.57	2416.13	5220.31	4261.79
neg-M378T253	0.0989601	0.821678	none	378.239	4.22243	D-erythro-Sphingosine-1-phosphate	C18H38NO5P	[M-H]-	83.5	Lipids and lipid-like molecules	Sphingolipids	HMDB0000277	C06124	(map00600)Sphingolipid metabolism;(map01100)Metabolic pathways;(map04020)Calcium signaling pathway;(map04071)Sphingolipid signaling pathway;(map04072)Phospholipase D signaling pathway;(map04080)Neuroactive ligand-receptor interaction;(map04371)Apelin signaling pathway;(map04666)Fc gamma R-mediated phagocytosis;(map05152)Tuberculosis	3	Sphingosine 1-phosphate;N-palmitoyl-phosphoethanolamine;Sphing-4-enine-1-phosphate	HMDB0000277;HMDB0059630;HMDB0062531	2	Sphingosine_1-phosphate;Calpeptin	C06124;C11256	31061	20038.8	17027.8	18243.8	28285.6	27146.5	29659.3	31564.2	27631.6	13124.9	11639.5	29244.8	22697.1	23948	24729.1	24879.9	33108.9	25830.5	31974.9	11664.1	29211.9	28359	21210.7	12722.1	10686.9	11190.4	22676	24677.9	20800.2
neg-M379T163	0.0449567	1.07348	significant	379.193	2.71728	Gancaonin U	C24H28O4	[M-H]-	73.6	Benzenoids	Phenanthrenes and derivatives	HMDB0037587	null	-	10	Angelicolide;Angeolide;Levistolide A;Norbixin;Conferone;Gancaonin U;Kinocoumarin;(3'x,5'a,9'x,10'b)-O-(6-Oxo-7-drimen-11-yl)umbelliferone;Tokinolide A;Fludrocortisone	HMDB0029317;HMDB0030023;HMDB0034225;HMDB0035832;HMDB0036621;HMDB0037587;HMDB0039033;HMDB0039043;HMDB0040707;HMDB0014825	3	Norbixin;Chlorophorin;Fludrocortisone	C08608;C10250;C07004	734.104	724.277	1243.42	519.249	1006.43	414.085	949.911	407.761	1969.82	1564.62	944.188	1044.49	539.585	694.688	1806.43	807.597	1228.39	539.852	894.176	3231.44	4334.83	1031.55	1086.41	799.907	759.82	1554.43	1100.19	409.833	1101.41
neg-M383T203	0.15786	0.976632	none	383.188	3.38505	Isorhynchophylline	C22H28N2O4	[M-H]-	70.9	Organoheterocyclic compounds	Indoles and derivatives	NA	NA	-	3	(6beta,7alpha,12beta,13beta)-7-Hydroxy-11,16-dioxo-8,14-apianadien-22,6-olide;Armillarivin;Bortezomib	HMDB0031380;HMDB0038917;HMDB0014334	0	-	-	995.984	1654.53	1236.66	1306.8	1038.67	1424.17	1891.44	567.192	765.093	1767.11	733.5	932.019	942.314	1544.83	2125.47	998.531	1295.99	1604.09	1055.63	1352.04	817.395	1553.21	527.77	941.085	1164.33	882.996	719.563	916.925	895.81
neg-M383T487	0.280377	0.958342	none	383.187	8.11475	(6beta,7alpha,12beta,13beta)-7-Hydroxy-11,16-dioxo-8,14-apianadien-22,6-olide	C23H28O5	[M-H]-	86.3	Lipids and lipid-like molecules	Prenol lipids	HMDB0031380	null	-	3	(6beta,7alpha,12beta,13beta)-7-Hydroxy-11,16-dioxo-8,14-apianadien-22,6-olide;Armillarivin;Bortezomib	HMDB0031380;HMDB0038917;HMDB0014334	0	-	-	446.224	1178.68	742.464	2735.91	737.469	2693.94	2765.57	1555.35	3169.1	2212.91	5216.43	2605.4	2003.81	1176.91	1175.5	1802.65	1051.82	1338.26	600.416	2317.56	1630.43	1405.14	908.49	1814.59	1561.11	3566.8	1124.64	2591.43	1705.07
neg-M385T222	0.505759	0.449922	none	385.237	3.70647	12a-Hydroxy-3-oxocholadienic acid	C24H34O4	[M-H]-	91.3	Lipids and lipid-like molecules	Sterol Lipids	HMDB0000385	null	-	3	12a-Hydroxy-3-oxocholadienic acid;9'-Carboxy-alpha-tocotrienol;Cilostazol	HMDB0000385;HMDB0012867;HMDB0015297	3	Medroxyprogesterone_acetate;12alpha-Hydroxy-3-oxochola-4,6-dienoate;Bufalin	C08150;C15569;C16922	4082.65	4423.57	1508.77	6493.12	2639.15	2820.56	2588.39	10686.9	4211.56	2267.78	2373.96	3736.19	7017.56	12441	4190.23	2152.08	4376.74	2599.58	3989.34	3471.07	3581.82	8070.35	5503.73	5861.86	6038.72	2849.05	1309.72	1595.91	3237.31
neg-M385T395	0.305048	0.538185	none	385.234	6.59045	2,2'-Methylene-bis(6-tert-butyl-4 methylphenol)	C23H32O2	[M+FA-H]-	87.1	Benzenoids	Phenols	NA	NA	-	1	Cilostazol	HMDB0015297	0	-	-	3611.63	4207.04	1743.63	2541.11	1464.67	3229.17	2301.36	2799.04	2732.37	1779.51	7492.56	4146.88	4213.59	2743.25	2941.29	3128.52	3539.37	3161.47	3129.78	3232.62	2941.72	2393.3	4864.17	3922.47	2706.54	2738.95	3125.36	3534.57	3739.05
neg-M387T293	0.393799	0.704686	none	387.252	4.87913	7alpha-hydroxy-3-oxochol-4-en-24-oic Acid	C24H36O4	[M-H]-	76.7	Lipids and lipid-like molecules	Sterol Lipids	HMDB0062744	null	-	2	7alpha-hydroxy-3-oxochol-4-en-24-oic Acid;Cavipetin C	HMDB0062744;HMDB0030366	0	-	-	27173.9	17073.8	30307.5	13259.1	7483.76	18424.3	11818.7	10484.9	12085.3	16158.4	9849.82	7800.28	27036.8	26596.4	14532.7	16127.7	8168.34	24162.5	14393.7	33342.2	22279.5	15806.4	12580.7	17619.4	17909.3	7784.37	15065.8	24713.2	14328.7
neg-M389T170_1	0.874487	0.426011	none	389.089	2.82752	4',5,7-Trihydroxy 3,3',6,8-tetramethoxyflavone	C19H18O9	[M-H]-	84.4	Phenylpropanoids and polyketides	Flavonoids	NA	NA	-	0	-	-	0	-	-	1393.18	1181.42	2313.62	512.106	1026.45	1760.63	1691.41	1028.69	1776.6	903.021	901.823	585.985	1451.57	980.997	735.652	947.685	1247.53	898.469	625.591	830.818	1988.49	1231.85	851.548	800.655	1765.9	968.56	704.692	760.799	782.443
neg-M389T319	0.796821	0.469858	none	389.268	5.31705	D8'-Merulinic acid A	C24H38O4	[M-H]-	85.7	Benzenoids	Benzene and substituted derivatives	HMDB0041454	null	-	8	12-Ketodeoxycholic acid;7-Hydroxy-3-oxocholanoic acid;Nutriacholic acid;7a-Hydroxy-3-oxo-5b-cholanoic acid;9'-Carboxy-alpha-chromanol;D8'-Merulinic acid A;12alpha-hydroxy-3-oxo-5beta-cholan-24-oic Acid;Dodecanedioylcarnitine	HMDB0000328;HMDB0000460;HMDB0000467;HMDB0000503;HMDB0012866;HMDB0041454;HMDB0062742;HMDB0013327	5	Bis(2-ethylhexyl)phthalate;3alpha,12alpha-Dihydroxy-5beta-chol-6-enoate;Di-n-octyl_phthalate;Diisooctyl_phthalate;Apocholic_acid	C03690;C11637;C14227;C14577;C15375	46159.7	36631.6	53800.9	46244.4	18133.3	37840.2	25643.5	28824.3	27370.4	43766.2	22254.6	23642.5	52927.3	70015.8	41140.7	42593.5	24693.7	54046.8	33853.5	72568.1	53154.5	35308.8	32559.4	47749.2	55139.4	20789.6	31580	58027.8	31028.8
neg-M391T225_2	0.490259	0.734854	none	391.284	3.74395	Ursodeoxycholic acid	C24H40O4	[M-H]-	85.6	Lipids and lipid-like molecules	Sterol Lipids	HMDB0000946	C07880	(map00121)Secondary bile acid biosynthesis	18	3b,12a-Dihydroxy-5a-cholanoic acid;3b,7a-Dihydroxy-5b-cholanoic acid;3a,7a-Dihydroxycholanoic acid;3a,12b-Dihydroxy-5b-cholanoic acid;3b,12a-Dihydroxy-5b-cholanoic acid;Allodeoxycholic acid;Allochenodeoxycholic acid;Chenodeoxycholic acid;Deoxycholic acid;Isohyodeoxycholic acid;Isoursodeoxycholic acid;Hyodeoxycholic acid;Murocholic acid;Ursodeoxycholic acid;7b,12a-Dihydroxycholanoic acid;7a,12b-di…	HMDB0000348;HMDB0000361;HMDB0000384;HMDB0000411;HMDB0000438;HMDB0000478;HMDB0000514;HMDB0000518;HMDB0000626;HMDB0000664;HMDB0000686;HMDB0000733;HMDB0000811;HMDB0000946;HMDB0002451;HMDB0002488;HMDB0002536;HMDB0002585	13	Chenodeoxycholate;Deoxycholic_acid;Ursodiol;Murideoxycholic_acid;Hyodeoxycholate;12-Epideoxycholic_acid;Isochenodeoxycholate;Isodeoxycholate;Isoursodeoxycholate;Allochenodeoxycholate;Allodeoxycholate;3beta,12alpha-Dihydroxy-5beta-cholanoate;Avideoxycholate	C02528;C04483;C07880;C15515;C15517;C17646;C17660;C17661;C17662;C17664;C17687;C20865;C20867	510302	16717.6	17277.4	765617	17511	155204	53843.4	163452	91929.2	177508	44345.5	40571.8	22576.4	68047.9	36619.4	14155.9	116227	47747.9	124970	15475.3	54174.1	38442.5	199113	23088	156261	63626.4	8951.38	60969	19942.8
[truncated: 770 more rows]
[truncated: 67 more columns]

## Sheet: Supplementary Table 2
Supplementary Table 2: Differential metabolites (DMs) between HC and ON Groups.
[truncated: 22 more rows]
[truncated: 37 more columns]

## Sheet: Supplementary Table 3
ID	HC-1	HC-2	HC-3	HC-4	HC-5	HC-6	HC-7	HC-8	HC-9	HC-10	HC-11	HC-12	HC-13	HC-14	HC-15	HC-16	HC-17	HC-18	HC-19	HC-20	HC-21	HC-22	HC-23	OP-1	OP-2	OP-3	OP-4	OP-5	OP-6	OP-7	OP-8	OP-9	OP-10	OP-11	OP-12	OP-13	OP-14	OP-15	OP-16	OP-17	OP-18	OP-19	OP-20	OP-21	OP-22	OP-23	OP-24	OP-25	OP-26
[truncated: 53 more rows]
[truncated: 38 more columns]

[truncated: 2 more sheets: Supplementary Table 4, Supplementary Table 5]
